# Supplementary material for: Dynamic transcriptional profiling provides insights into tuberous root development in Rehmannia glutinosa
Source: Front Plant Sci. 2015 Jun 10;6:396. doi: 10.3389/fpls.2015.00396 (PMC4461823; doi:10.3389/fpls.2015.00396)
Supplement: Supplementary file 1 [file DataSheet1.XLSX]

## Sheet: Table S1
Acc. No.	Encoding enzyme	Gene length(bp)	Target unigene	Coverage region (bp)	Identity
DI171335	Cinnamate 4-hydroxylase	1773	unigene78038	16-319	0.99
			unigene51078	323-507	0.99
			unigene73344	543-889	1
			unigene46758	862-1030	1
			unigene54699	1002-1200	1
			unigene14545	1131-1498	0.99
			unigene64531	1548-1773	0.98
DI171334	Cinnamate 4-hydroxylase	1757	unigene48742	163-339	0.98
			unigene70967	524-834	0.99
			unigene17081	898-1191	0.99
			unigene1038	1124-1503	0.99
			unigene50816	1475-1656	0.99
KF011919	Expansin (EXPA10)	1417	unigene55871	1-147	1
			unigene50935	903-1084	1
FJ787727	Expansin (EXPA1)	1261	unigene6701	1-205	0.99
			unigene6879	212-444	0.97
			unigene74559	506-884	1
			unigene50695	1108-1234	0.89
JX983188	3-ketoacyl-CoA thiolase 1	1640	unigene74670	337-718	1
			unigene10565	720-1629	0.98
AF401636	Phenylalanine ammonia-lyase	2444	unigene45854	622-787	0.98
			unigene21965	1071-1642	0.97
			unigene95	1881-2376	0.97
EU526395	Pathogenesis-related protein	570	unigene57058	87-232	0.89
			unigene22788	413-570	0.97
AY462246	Ascorbate peroxidase	1122	unigene87565	30-255	0.99
			unigene87711	227-454	0.99
			unigene10839	897-1059	0.98
			unigene18594	459-1059	0.86
AY206666	Acidic class III chitinase	1019	unigene39382	595-662；	0.9
			unigene39382	778-858	0.88
Table S1, The alignment analysis of full length genes of Rehmannia glutinosa with the unigenes in the assembly.

## Sheet: Table S2
Gene ID	Swissprot annotation	Nr annotation	GO term
Genes classified into the term: Response to stimulus
Unigene10013	Inositol-tetrakisphosphate 1-kinase 2 OS=Arabidopsis thaliana GN=ITPK2 PE=2 SV=2	inositol 1, 3, 4-trisphosphate 5/6-kinase-like protein [Arabidopsis thaliana] >gi|7267457|emb|CAB81153.1| inositol 1, 3, 4-trisphosphate 5/6-kinase-like protein [Arabidopsis thaliana]	GO:0043647//inositol phosphate metabolic process;GO:0006950//response to stress
Unigene10014	Heat shock 22 kDa protein, mitochondrial OS=Pisum sativum GN=HSP22 PE=2 SV=1	RecName: Full=Heat shock 22 kDa protein, mitochondrial; Flags: Precursor >gi|773581|emb|CAA60120.1| heat shock protein [Pisum sativum]	GO:0010038//response to metal ion
Unigene10018	Acetolactate synthase 2, chloroplastic OS=Nicotiana tabacum GN=ALS SURB PE=1 SV=1	acetolactate synthase [Bidens subalternans]	GO:0008652//cellular amino acid biosynthetic process;GO:0006950//response to stress
Unigene10024	6-phosphogluconate dehydrogenase, decarboxylating OS=Synechocystis sp. (strain PCC 6803) GN=gnd PE=3 SV=1	6-phosphogluconate dehydrogenase family protein [Arabidopsis lyrata subsp. lyrata] >gi|297314418|gb|EFH44841.1| 6-phosphogluconate dehydrogenase family protein [Arabidopsis lyrata subsp. lyrata]	GO:0006007//glucose catabolic process;GO:0010038//response to metal ion;GO:0009746;GO:0006970//response to osmotic stress;GO:0034285
Unigene10025	Uncharacterized hydroxylase C887.15c OS=Schizosaccharomyces pombe GN=SPBC887.15c PE=1 SV=1	sphingolipid C4 hydroxylase [Helianthus annuus]	GO:0006631//fatty acid metabolic process;GO:0009206;GO:0006811//ion transport;GO:0030148//sphingolipid biosynthetic process;GO:0009639//response to red or far red light
Unigene10030	COP9 signalosome complex subunit 1 OS=Arabidopsis thaliana GN=CSN1 PE=1 SV=2	Cop11 protein [Carica papaya]	GO:0065003;GO:0000338//protein deneddylation;GO:0009642//response to light intensity;GO:0006970//response to osmotic stress;GO:0003006//reproductive developmental process;GO:0009639//response to red or far red light
Unigene10043	Heat shock cognate 70 kDa protein OS=Petunia hybrida GN=HSP70 PE=2 SV=1	PREDICTED: similar to HSC70-1 (heat shock cognate 70 kDa protein 1); ATP binding isoform 2 [Vitis vinifera]	GO:0008152//metabolic process;GO:0050896//response to stimulus
Unigene10074	Ketol-acid reductoisomerase, chloroplastic OS=Arabidopsis thaliana GN=At3g58610 PE=2 SV=2	ketol-acid reductoisomerase [Catharanthus roseus]	GO:0010038//response to metal ion;GO:0008652//cellular amino acid biosynthetic process
Unigene10075	Probable ADP-ribosylation factor At2g18390 OS=Arabidopsis thaliana GN=At2g18390 PE=2 SV=1	TTN5 (TITAN 5); GTP binding / GTPase [Arabidopsis thaliana] >gi|11131460|sp|Q9ZPX1.1|ARF5_ARATH RecName: Full=Probable ADP-ribosylation factor At2g18390 >gi|20514265|gb|AAM22961.1|AF486852_1 ARL2 G-protein [Arabidopsis thaliana]	GO:0007349//cellularization;GO:0007010//cytoskeleton organization;GO:0043623//cellular protein complex assembly;GO:0009606//tropism;GO:0003006//reproductive developmental process
Unigene10084	Protein AUXIN RESPONSE 4 OS=Arabidopsis thaliana GN=AXR4 PE=1 SV=1	At1g54990/F14C21_5 [Arabidopsis thaliana]	GO:0009725//response to hormone stimulus;GO:0009605//response to external stimulus
Unigene10095	Rac-like GTP-binding protein ARAC11 OS=Arabidopsis thaliana GN=ARAC11 PE=1 SV=2	Rho-related protein from plants 4 [Zea mays] >gi|4959465|gb|AAD34358.1| Rop4 small GTP binding protein [Zea mays]	GO:0009755//hormone-mediated signaling pathway;GO:0006887//exocytosis;GO:0008064//regulation of actin polymerization or depolymerization;GO:0000904//cell morphogenesis involved in differentiation;GO:0030042//actin filament depolymerization
Unigene1010	WD repeat domain phosphoinositide-interacting protein 3 OS=Xenopus tropicalis GN=wdr45l PE=2 SV=1	AtATG18a [Arabidopsis thaliana]	GO:0010260//organ senescence;GO:0006950//response to stress;GO:0044248//cellular catabolic process
Unigene10104	GDP-mannose-dependent alpha-mannosyltransferase OS=Mycobacterium tuberculosis GN=mgtA PE=1 SV=1	SQD2 (sulfoquinovosyldiacylglycerol 2); UDP-glycosyltransferase/ UDP-sulfoquinovose:DAG sulfoquinovosyltransferase/ transferase, transferring glycosyl groups [Arabidopsis thaliana] >gi|20302857|gb|AAM18913.1|AF454354_1 sulfolipid synthase [Arabidopsis thaliana]	GO:0008610//lipid biosynthetic process;GO:0006664//glycolipid metabolic process;GO:0009267//cellular response to starvation
Unigene10105	Respiratory burst oxidase homolog protein D OS=Arabidopsis thaliana GN=RBOHD PE=1 SV=1	NOX3 [Striga asiatica]	GO:0006952//defense response;GO:0044237//cellular metabolic process;GO:0012501//programmed cell death
Unigene1012	MLO-like protein 1 OS=Arabidopsis thaliana GN=MLO1 PE=1 SV=1	AT4G02600 [Arabidopsis thaliana]	GO:0006281//DNA repair
Unigene10120	Probable histone H2A variant 3 OS=Arabidopsis thaliana GN=At1g52740 PE=1 SV=1	HTA9 (HISTONE H2A PROTEIN 9); DNA binding [Arabidopsis thaliana] >gi|75308904|sp|Q9C944.1|H2AV3_ARATH RecName: Full=Probable histone H2A variant 3; AltName: Full=H2A.F/Z 3; AltName: Full=HTA9 >gi|16648742|gb|AAL25563.1| At1g52740/F14G24_1 [Arabidopsis thaliana]	GO:0006952//defense response;GO:0009908//flower development;GO:0009266//response to temperature stimulus;GO:0034728
Unigene10121	--	contains similarity to regulatory protein RecX [Arabidopsis thaliana]	GO:0006281//DNA repair
Unigene10127	DEAD-box ATP-dependent RNA helicase 9 OS=Oryza sativa subsp. japonica GN=Os12g0611200 PE=3 SV=1	RecName: Full=DEAD-box ATP-dependent RNA helicase 53 >gi|9293867|dbj|BAB01770.1| DEAD-Box RNA helicase-like protein [Arabidopsis thaliana] >gi|17064852|gb|AAL32580.1| DEAD-Box RNA helicase-like protein [Arabidopsis thaliana] >gi|20259816|gb|AAM13255.1| DEAD-Box RNA helicase-like protein [Arabidopsis thaliana]	GO:0009628//response to abiotic stimulus;GO:0006950//response to stress
Unigene10130	Heat shock protein 83 OS=Ipomoea nil GN=HSP83A PE=2 SV=1	heat shock protein [Hevea brasiliensis]	GO:0044267//cellular protein metabolic process;GO:0050896//response to stimulus
Unigene1016	DnaJ protein homolog OS=Cucumis sativus GN=DNAJ1 PE=2 SV=1	molecular chaperone [Ricinus communis]	GO:0006950//response to stress;GO:0044267//cellular protein metabolic process
Unigene10167	Protein disulfide-isomerase OS=Ricinus communis PE=2 SV=1	protein disulfide isomerase [Ipomoea batatas]	GO:0012501//programmed cell death;GO:0010038//response to metal ion;GO:0033554//cellular response to stress;GO:0019725//cellular homeostasis;GO:0006970//response to osmotic stress;GO:0009791//post-embryonic development
Unigene10180	Nitrate/chlorate transporter OS=Arabidopsis thaliana GN=CHL1 PE=1 SV=1	nitrate transporter [Cicer arietinum]	GO:0006950//response to stress;GO:0015833//peptide transport;GO:0009719//response to endogenous stimulus
Unigene10181	Heat shock cognate 70 kDa protein 1 OS=Solanum lycopersicum GN=HSC-I PE=2 SV=1	70 kDa heat shock cognate protein 3 [Vigna radiata]	GO:0050896//response to stimulus
Unigene10186	--	quiescin-sulfhydryl oxidase 2 [Arabidopsis lyrata subsp. lyrata] >gi|297320904|gb|EFH51325.1| quiescin-sulfhydryl oxidase 2 [Arabidopsis lyrata subsp. lyrata]	GO:0008152//metabolic process;GO:0019725//cellular homeostasis;GO:0009651//response to salt stress
Unigene10215	1-deoxy-D-xylulose 5-phosphate reductoisomerase, chloroplastic OS=Arabidopsis thaliana GN=DXR PE=2 SV=2	1-deoxy-D-xylulose-5-phosphate reductoisomerase [Hevea brasiliensis]	GO:0006090//pyruvate metabolic process;GO:0006721//terpenoid metabolic process;GO:0010038//response to metal ion
Unigene10220	Probable glutathione peroxidase 5 OS=Arabidopsis thaliana GN=GPX5 PE=2 SV=1	ATGPX5 [Arabidopsis lyrata subsp. lyrata] >gi|297322544|gb|EFH52965.1| ATGPX5 [Arabidopsis lyrata subsp. lyrata]	GO:0006950//response to stress;GO:0003006//reproductive developmental process;GO:0008152//metabolic process
Unigene10221	Maltose excess protein 1-like, chloroplastic OS=Oryza sativa subsp. japonica GN=Os04g0602400 PE=2 SV=2	maltose transporter [Malus x domestica]	GO:0005984//disaccharide metabolic process;GO:0051707//response to other organism;GO:0005982//starch metabolic process;GO:0009628//response to abiotic stimulus;GO:0032501//multicellular organismal process
Unigene10222	Pyrroline-5-carboxylate reductase OS=Actinidia chinensis PE=2 SV=1	RecName: Full=Pyrroline-5-carboxylate reductase; Short=P5C reductase; Short=P5CR >gi|1928962|gb|AAC14482.1| pyrroline-5-carboxylate reductase [Actinidia deliciosa]	GO:0006560//proline metabolic process;GO:0006970//response to osmotic stress
Unigene1023	SNAP25 homologous protein SNAP33 OS=Arabidopsis thaliana GN=SNAP33 PE=1 SV=1	synaptosomal-associated protein 33 [Arabidopsis lyrata subsp. lyrata] >gi|297310559|gb|EFH40983.1| synaptosomal-associated protein 33 [Arabidopsis lyrata subsp. lyrata]	GO:0009605//response to external stimulus;GO:0016044//membrane organization;GO:0009607//response to biotic stimulus;GO:0033205//cytokinesis during cell cycle;GO:0006810//transport
Unigene1024	--	MYB transcription factor MYB85 [Glycine max]	GO:0010038//response to metal ion;GO:0009725//response to hormone stimulus;GO:0010468//regulation of gene expression;GO:0006970//response to osmotic stress;GO:0034728
Unigene10246	--	WAV2 (WAVY GROWTH 2) [Arabidopsis thaliana] >gi|57157671|dbj|BAD83800.1| Bem46-like protein [Arabidopsis thaliana]	GO:0009630//gravitropism;GO:0048513//organ development
Unigene1026	Probable phospholipase A2 homolog 1 OS=Oryza sativa subsp. japonica GN=PLA2-I PE=2 SV=1	phospholipase A2 beta [Citrus sinensis]	GO:0006629//lipid metabolic process;GO:0009314//response to radiation;GO:0010118//stomatal movement;GO:0019637//organophosphate metabolic process
Unigene1061	26S proteasome regulatory subunit 4 homolog B OS=Arabidopsis thaliana GN=RPT2B PE=2 SV=1	26S proteasome subunit 4-like [Solanum tuberosum]	GO:0006511//ubiquitin-dependent protein catabolic process;GO:0043248//proteasome assembly;GO:0010038//response to metal ion;GO:0048507//meristem development;GO:0009887//organ morphogenesis;GO:0010015//root morphogenesis;GO:0048527//lateral root development;GO:0006950//response to stress
Unigene1069	Glutathione gamma-glutamylcysteinyltransferase 1 OS=Lotus japonicus GN=PCS1 PE=2 SV=1	phytochelatin synthase [Solanum tuberosum] >gi|28569706|emb|CAD68110.1| phytochelatin synthase [Solanum tuberosum]	GO:0010038//response to metal ion;GO:0052482;GO:0043043//peptide biosynthetic process;GO:0002376//immune system process;GO:0019762//glucosinolate catabolic process;GO:0009699//phenylpropanoid biosynthetic process
Unigene10796	Activator of 90 kDa heat shock protein ATPase homolog 1 OS=Homo sapiens GN=AHSA1 PE=1 SV=1	Aha1 domain-containing protein [Arabidopsis lyrata subsp. lyrata] >gi|297328603|gb|EFH59022.1| Aha1 domain-containing protein [Arabidopsis lyrata subsp. lyrata]	GO:0050896//response to stimulus
Unigene10803	Cell division control protein 48 homolog E OS=Arabidopsis thaliana GN=CDC48E PE=2 SV=2	CDC48 (CELL DIVISION CYCLE 48); ATPase/ identical protein binding [Arabidopsis thaliana] >gi|1705677|sp|P54609.1|CD48A_ARATH RecName: Full=Cell division control protein 48 homolog A; Short=AtCDC48a >gi|1019904|gb|AAC49120.1| cell division cycle protein [Arabidopsis thaliana] >gi|20453130|gb|AAM19807.1| AT3g09840/F8A24_11 [Arabidopsis thaliana] >gi|110735114|gb|ABG89127.1| CDC48a [synthetic constr…	GO:0010038//response to metal ion;GO:0009856//pollination;GO:0000904//cell morphogenesis involved in differentiation
Unigene10806	Superoxide-generating NADPH oxidase heavy chain subunit C OS=Dictyostelium discoideum GN=noxC PE=2 SV=1	ferric-chelate reductase [Solanum lycopersicum]	GO:0051707//response to other organism;GO:0009409//response to cold;GO:0006826//iron ion transport;GO:0055066;GO:0008152//metabolic process
Unigene10807	--	CAD1 (constitutively activated cell death 1) [Arabidopsis thaliana] >gi|18650618|gb|AAL75908.1| At1g29690/F15D2_24 [Arabidopsis thaliana] >gi|133778820|gb|ABO38750.1| At1g29690 [Arabidopsis thaliana]	GO:0010038//response to metal ion;GO:0052482;GO:0043043//peptide biosynthetic process;GO:0002376//immune system process;GO:0019762//glucosinolate catabolic process;GO:0009699//phenylpropanoid biosynthetic process
Unigene10821	3-isopropylmalate dehydratase OS=Arabidopsis thaliana GN=IIL1 PE=2 SV=1	PREDICTED: similar to Os02g0125100 [Vitis vinifera]	GO:0010038//response to metal ion;GO:0006520//cellular amino acid metabolic process;GO:0019758
Unigene10825	Endoplasmin homolog OS=Arabidopsis thaliana GN=SHD PE=1 SV=1	heat shock protein 90 [Ipomoea nil]	GO:0010035//response to inorganic substance;GO:0044267//cellular protein metabolic process;GO:0009416//response to light stimulus;GO:0006970//response to osmotic stress;GO:0003006//reproductive developmental process
Unigene10831	CBL-interacting serine/threonine-protein kinase 3 OS=Arabidopsis thaliana GN=CIPK3 PE=1 SV=2	CBL-interacting protein kinase 18 [Vitis vinifera]	GO:0009755//hormone-mediated signaling pathway;GO:0006464//protein modification process
Unigene10838	--	late embryogenesis-like protein [Prunus armeniaca]	GO:0009414//response to water deprivation;GO:0010038//response to metal ion
Unigene10843	Auxin response factor 13 OS=Arabidopsis thaliana GN=ARF13 PE=2 SV=3	transcription factor [Arabidopsis thaliana]	GO:0010468//regulation of gene expression;GO:0009755//hormone-mediated signaling pathway;GO:0006351//transcription, DNA-dependent
Unigene10847	NAC domain-containing protein 72 OS=Arabidopsis thaliana GN=NAC072 PE=2 SV=1	NAC domain protein NAC4 [Gossypium hirsutum] >gi|206584355|gb|ACI15350.1| NAC domain protein NAC4 [Gossypium hirsutum]	GO:0009725//response to hormone stimulus;GO:0010468//regulation of gene expression;GO:0032501//multicellular organismal process;GO:0006950//response to stress
Unigene10852	U-box domain-containing protein 16 OS=Arabidopsis thaliana GN=PUB16 PE=2 SV=1	armadillo/beta-catenin repeat family protein [Arabidopsis lyrata subsp. lyrata] >gi|297318829|gb|EFH49251.1| armadillo/beta-catenin repeat family protein [Arabidopsis lyrata subsp. lyrata]	GO:0050832//defense response to fungus;GO:0009743//response to carbohydrate stimulus;GO:0032446//protein modification by small protein conjugation;GO:0012501//programmed cell death
Unigene10862	Probable gibberellin receptor GID1L2 OS=Arabidopsis thaliana GN=GID1L2 PE=1 SV=1	GID1-3 [Gossypium hirsutum]	GO:0009312//oligosaccharide biosynthetic process;GO:0003006//reproductive developmental process;GO:0009740//gibberellic acid mediated signaling pathway
Unigene10867	MADS-box protein SVP OS=Arabidopsis thaliana GN=SVP PE=1 SV=1	MADS box protein [Paulownia kawakamii]	GO:0009628//response to abiotic stimulus;GO:0010468//regulation of gene expression;GO:0009908//flower development;GO:0010074//maintenance of meristem identity;GO:0006351//transcription, DNA-dependent
Unigene10881	Heat shock protein 81-3 OS=Arabidopsis thaliana GN=HSP81-3 PE=2 SV=2	heat shock protein 90 [Vitis pseudoreticulata]	GO:0044267//cellular protein metabolic process;GO:0050896//response to stimulus
Unigene10891	40S ribosomal protein S3-3 OS=Arabidopsis thaliana GN=RPS3C PE=1 SV=1	40S ribosomal protein S3 [Arabidopsis lyrata subsp. lyrata] >gi|297325175|gb|EFH55595.1| 40S ribosomal protein S3 [Arabidopsis lyrata subsp. lyrata]	GO:0006970//response to osmotic stress;GO:0010467//gene expression
Unigene109	17.8 kDa class I heat shock protein OS=Daucus carota PE=3 SV=1	low molecular weight heat-shock protein [Nicotiana tabacum]	GO:0050896//response to stimulus
Unigene10921	--	binding [Arabidopsis thaliana]	GO:0006950//response to stress
Unigene10932	U6 snRNA-associated Sm-like protein LSm5 OS=Pongo abelii GN=LSM5 PE=3 SV=3	SAD1 [Zea mays] >gi|226528898|ref|NP_001149693.1| SAD1 [Zea mays] >gi|195606068|gb|ACG24864.1| SAD1 [Zea mays] >gi|195609070|gb|ACG26365.1| SAD1 [Zea mays] >gi|195629524|gb|ACG36403.1| SAD1 [Zea mays] >gi|195638676|gb|ACG38806.1| SAD1 [Zea mays] >gi|195657645|gb|ACG48290.1| SAD1 [Zea mays]	GO:0009725//response to hormone stimulus;GO:0006464//protein modification process;GO:0006950//response to stress
Unigene10940	Peroxidase 53 OS=Arabidopsis thaliana GN=PER53 PE=1 SV=1	peroxidase [Populus alba]	GO:0042743//hydrogen peroxide metabolic process;GO:0006950//response to stress
Unigene10945	Ferrochelatase-1, chloroplastic OS=Oryza sativa subsp. japonica GN=Os09g0297000 PE=2 SV=1	Os09g0297000 [Oryza sativa Japonica Group] >gi|75322957|sp|Q69TB1.1|HEMH1_ORYSJ RecName: Full=Ferrochelatase-1, chloroplastic; AltName: Full=Ferrochelatase I; AltName: Full=Protoheme ferro-lyase 1; AltName: Full=Heme synthase 1; Flags: Precursor >gi|113631036|dbj|BAF24717.1| Os09g0297000 [Oryza sativa Japonica Group]	GO:0006779//porphyrin biosynthetic process;GO:0006950//response to stress
Unigene10965	70 kDa peptidyl-prolyl isomerase OS=Arabidopsis thaliana GN=ROF1 PE=1 SV=2	AT5G48570 [Arabidopsis thaliana]	GO:0006950//response to stress;GO:0044267//cellular protein metabolic process;GO:0010038//response to metal ion
Unigene10967	Stress-related protein OS=Vitis riparia GN=SRP PE=2 SV=1	PREDICTED: similar to Stress-related protein [Vitis vinifera]	GO:0050896//response to stimulus
Unigene10986	Rac-like GTP-binding protein ARAC8 OS=Arabidopsis thaliana GN=ARAC8 PE=1 SV=2	ROP small G protein [Medicago truncatula]	GO:0009738//abscisic acid mediated signaling pathway
Unigene11010	Snakin-2 OS=Solanum tuberosum GN=SN2 PE=1 SV=1	antimicrobial peptide snakin [Capsicum annuum] >gi|221158268|gb|ACM07330.1| snakin [Capsicum annuum]	GO:0006950//response to stress
Unigene11019	ABC transporter B family member 4 OS=Arabidopsis thaliana GN=ABCB4 PE=1 SV=1	P-glycoprotein 4, P-glycoprotein4 [Arabidopsis lyrata subsp. lyrata] >gi|297327939|gb|EFH58359.1| P-glycoprotein 4, P-glycoprotein4 [Arabidopsis lyrata subsp. lyrata]	GO:0009926//auxin polar transport;GO:0048588;GO:0009606//tropism;GO:0009734//auxin mediated signaling pathway
Unigene11020	Stem-specific protein TSJT1 OS=Nicotiana tabacum GN=TSJT1 PE=2 SV=1	aluminium induced protein [Avicennia marina]	GO:0009725//response to hormone stimulus;GO:0010038//response to metal ion
Unigene11023	Transcription factor MYB86 OS=Arabidopsis thaliana GN=MYB86 PE=2 SV=1	myb-like transcription factor [Betula luminifera]	GO:0010118//stomatal movement;GO:0009725//response to hormone stimulus;GO:0010468//regulation of gene expression;GO:0006351//transcription, DNA-dependent;GO:0003006//reproductive developmental process
Unigene11035	Uncharacterized protein At5g12080 OS=Arabidopsis thaliana GN=At5g12080 PE=1 SV=1	Os06g0205600 [Oryza sativa Japonica Group] >gi|51091457|dbj|BAD36198.1| mechanosensitive ion channel domain-containing protein-like [Oryza sativa Japonica Group] >gi|113595131|dbj|BAF19005.1| Os06g0205600 [Oryza sativa Japonica Group]	GO:0009612//response to mechanical stimulus;GO:0006810//transport
Unigene11037	U-box domain-containing protein 17 OS=Arabidopsis thaliana GN=PUB17 PE=1 SV=1	ACRE 276-like protein [Solanum tuberosum]	GO:0050832//defense response to fungus;GO:0032446//protein modification by small protein conjugation;GO:0012501//programmed cell death
Unigene11042	Chromo domain protein LHP1 OS=Solanum lycopersicum GN=LHP1 PE=1 SV=2	terminal flower 2 protein [Malus x domestica]	GO:0009648//photoperiodism;GO:0016049//cell growth;GO:0016458//gene silencing;GO:0009409//response to cold;GO:0009908//flower development;GO:0048513//organ development;GO:0006325//chromatin organization;GO:0009653//anatomical structure morphogenesis
Unigene11047	Auxin-responsive protein IAA29 OS=Arabidopsis thaliana GN=IAA29 PE=2 SV=2	indole-3-acetic acid inducible 29 [Arabidopsis thaliana]	GO:0044238//primary metabolic process;GO:0034645;GO:0010467//gene expression;GO:0009639//response to red or far red light
Unigene11049	Scarecrow-like protein 3 OS=Arabidopsis thaliana GN=SCL3 PE=2 SV=1	GRAS family transcription factor [Populus trichocarpa] >gi|222850501|gb|EEE88048.1| GRAS family transcription factor [Populus trichocarpa]	GO:0010468//regulation of gene expression;GO:0009725//response to hormone stimulus;GO:0006351//transcription, DNA-dependent
Unigene11051	Heat shock protein 81-1 OS=Arabidopsis thaliana GN=HSP81-1 PE=1 SV=3	heat shock protein 83 [Beta vulgaris]	GO:0006952//defense response;GO:0010035//response to inorganic substance;GO:0044267//cellular protein metabolic process
Unigene1107	Mannose-1-phosphate guanyltransferase alpha OS=Dictyostelium discoideum GN=gmppA PE=2 SV=1	Os03g0208900 [Oryza sativa Japonica Group] >gi|113547803|dbj|BAF11246.1| Os03g0208900 [Oryza sativa Japonica Group] >gi|284431748|gb|ADB84615.1| ADP-glucose pyrophosphorylase [Oryza sativa Japonica Group]	GO:0008152//metabolic process;GO:0010038//response to metal ion
Unigene11078	Zinc finger protein CONSTANS-LIKE 4 OS=Arabidopsis thaliana GN=COL4 PE=2 SV=2	zinc finger (B-box type) family protein [Arabidopsis thaliana]	GO:0006950//response to stress
Unigene11096	T-complex protein 1 subunit eta OS=Dictyostelium discoideum GN=cct7 PE=3 SV=1	AT3g11830/F26K24_12 [Arabidopsis thaliana] >gi|20857172|gb|AAM26704.1| AT3g11830/F26K24_12 [Arabidopsis thaliana]	GO:0044267//cellular protein metabolic process;GO:0010038//response to metal ion
Unigene1110	--	embryo-abundant protein EMB [Arachis hypogaea]	GO:0010038//response to metal ion
Unigene11103	ATP-dependent DNA helicase Q4 OS=Mus musculus GN=Recql4 PE=2 SV=2	H0302E05.5 [Oryza sativa (indica cultivar-group)]	GO:0006259//DNA metabolic process;GO:0009414//response to water deprivation
Unigene1111	Calcineurin B-like protein 10 OS=Arabidopsis thaliana GN=CBL10 PE=1 SV=1	calcineurin B-like protein 06 [Vitis vinifera]	GO:0032844;GO:0006972//hyperosmotic response
Unigene11129	--	Pyruvate kinase [Medicago truncatula]	GO:0010038//response to metal ion;GO:0006007//glucose catabolic process
Unigene11133	Protein EARLY FLOWERING 3 OS=Arabidopsis thaliana GN=ELF3 PE=1 SV=1	early flowering 3 [Mesembryanthemum crystallinum]	GO:0009648//photoperiodism;GO:0009725//response to hormone stimulus;GO:0000902//cell morphogenesis;GO:0009908//flower development;GO:0007602//phototransduction;GO:0050879//multicellular organismal movement;GO:0048511//rhythmic process;GO:0006950//response to stress
Unigene11161	Peroxiredoxin-2F, mitochondrial OS=Oryza sativa subsp. japonica GN=PRXIIF PE=2 SV=1	peroxiredoxin [Ipomoea batatas]	GO:0006950//response to stress;GO:0008152//metabolic process;GO:0019725//cellular homeostasis;GO:0010038//response to metal ion
Unigene11163	RING-H2 finger protein ATL2G OS=Arabidopsis thaliana GN=ATL2G PE=2 SV=1	ring H2 zinc finger [Solanum tuberosum]	GO:0006952//defense response;GO:0009743//response to carbohydrate stimulus;GO:0032446//protein modification by small protein conjugation
Unigene11171	--	CIP7 (COP1-INTERACTING PROTEIN 7); transcription activator [Arabidopsis thaliana] >gi|186514102|ref|NP_001119068.1| CIP7 (COP1-INTERACTING PROTEIN 7); transcription activator [Arabidopsis thaliana] >gi|3327868|dbj|BAA31738.1| COP1-Interacting Protein 7 (CIP7) [Arabidopsis thaliana] >gi|4972068|emb|CAB43875.1| COP1-interacting protein 7 (CIP7) [Arabidopsis thaliana] >gi|7269597|emb|CAB81393.1| COP…	GO:0009813//flavonoid biosynthetic process;GO:0009314//response to radiation;GO:0006779//porphyrin biosynthetic process
Unigene11198	Transcription factor bHLH135 OS=Arabidopsis thaliana GN=BHLH135 PE=4 SV=1	transcription factor style2.1 [Solanum lycopersicum] >gi|162280541|gb|ABX82931.1| transcription factor style2.1 [Solanum pennellii] >gi|162280543|gb|ABX82932.1| transcription factor style2.1 [Solanum lycopersicum] >gi|162280545|gb|ABX82933.1| transcription factor style2.1 [Solanum pennellii]	GO:0048506;GO:0009725//response to hormone stimulus;GO:0010468//regulation of gene expression;GO:0000902//cell morphogenesis;GO:0009639//response to red or far red light
Unigene1122	Pectinesterase/pectinesterase inhibitor U1 OS=Solanum lycopersicum GN=PMEU1 PE=2 SV=1	RecName: Full=Pectinesterase/pectinesterase inhibitor U1; Includes: RecName: Full=Pectinesterase inhibitor U1; AltName: Full=Pectin methylesterase inhibitor U1; Includes: RecName: Full=Pectinesterase U1; Short=PE U1; AltName: Full=Pectin methylesterase U1; Flags: Precursor >gi|1222552|gb|AAD09283.1| pectin methylesterase [Solanum lycopersicum] >gi|15667247|gb|AAL02367.1| pectin methylesterase [So…	GO:0045229//external encapsulating structure organization;GO:0051707//response to other organism
Unigene11245	Probable protein phosphatase 2C 51 OS=Oryza sativa subsp. japonica GN=Os05g0572700 PE=2 SV=1	Os05g0572700 [Oryza sativa Japonica Group] >gi|75288846|sp|Q65XK7.1|P2C51_ORYSJ RecName: Full=Probable protein phosphatase 2C 51; Short=OsPP2C51 >gi|113579929|dbj|BAF18292.1| Os05g0572700 [Oryza sativa Japonica Group]	GO:0009987//cellular process;GO:0009737//response to abscisic acid stimulus
Unigene11252	Alpha-1,4 glucan phosphorylase L-2 isozyme, chloroplastic/amyloplastic OS=Solanum tuberosum GN=STP-1 PE=1 SV=1	RecName: Full=Alpha-1,4 glucan phosphorylase L-2 isozyme, chloroplastic/amyloplastic; AltName: Full=Starch phosphorylase L-2; Flags: Precursor >gi|313349|emb|CAA52036.1| starch phosphorylase [Solanum tuberosum]	GO:0009628//response to abiotic stimulus;GO:0006950//response to stress;GO:0044238//primary metabolic process
Unigene11256	Respiratory burst oxidase homolog protein C OS=Arabidopsis thaliana GN=RBOHC PE=2 SV=2	NOX1 [Striga asiatica]	GO:0010033//response to organic substance;GO:0006950//response to stress;GO:0009913//epidermal cell differentiation;GO:0006091//generation of precursor metabolites and energy
Unigene11266	Nascent polypeptide-associated complex subunit alpha-like protein 1 OS=Arabidopsis thaliana GN=At3g12390 PE=1 SV=1	alpha chain of nascent polypeptide associated complex [Nicotiana benthamiana]	GO:0006970//response to osmotic stress
Unigene11279	--	Os12g0125900 [Oryza sativa Japonica Group] >gi|255670005|dbj|BAH95497.1| Os12g0125900 [Oryza sativa Japonica Group]	GO:0015893//drug transport
Unigene11286	RING-H2 zinc finger protein RHA2a OS=Arabidopsis thaliana GN=RHA2A PE=1 SV=1	Os01g0266100 [Oryza sativa Japonica Group] >gi|113532206|dbj|BAF04589.1| Os01g0266100 [Oryza sativa Japonica Group]	GO:0032446//protein modification by small protein conjugation;GO:0006970//response to osmotic stress;GO:0009738//abscisic acid mediated signaling pathway;GO:0080134//regulation of response to stress
Unigene11287	Glucan endo-1,3-beta-glucosidase, acidic isoform PR-Q' OS=Nicotiana tabacum PE=1 SV=1	1,3 beta glucanase [Vitis vinifera]	GO:0044238//primary metabolic process;GO:0006950//response to stress
Unigene1130	Chloride channel protein CLC-b OS=Arabidopsis thaliana GN=CLC-B PE=1 SV=1	CLC-Nt2 protein [Nicotiana tabacum]	GO:0015698//inorganic anion transport;GO:0010035//response to inorganic substance
Unigene11303	Sulfated surface glycoprotein 185 OS=Volvox carteri PE=1 SV=1	pherophorin-S [Volvox carteri f. nagariensis]	GO:0009725//response to hormone stimulus
Unigene11305	--	stress-enhanced protein 1 [Populus trichocarpa] >gi|222850277|gb|EEE87824.1| stress-enhanced protein 1 [Populus trichocarpa]	GO:0009642//response to light intensity;GO:0009791//post-embryonic development;GO:0003006//reproductive developmental process
Unigene11307	Ankyrin repeat-containing protein At3g12360 OS=Arabidopsis thaliana GN=At3g12360 PE=2 SV=1	protein binding [Arabidopsis thaliana]	GO:0006970//response to osmotic stress
Unigene11374	Splicing factor U2af large subunit B OS=Nicotiana plumbaginifolia GN=U2AF65B PE=2 SV=1	U2 snRNP auxiliary factor large subunit [Solanum melongena]	GO:0000377//RNA splicing, via transesterification reactions with bulged adenosine as nucleophile;GO:0006952//defense response
Unigene11409	--	PFT1 (PHYTOCHROME AND FLOWERING TIME 1); transcription coactivator [Arabidopsis thaliana]	GO:0009908//flower development;GO:0007602//phototransduction;GO:0009639//response to red or far red light;GO:0010557//positive regulation of macromolecule biosynthetic process;GO:0006952//defense response
Unigene11416	UPF0051 protein ABCI8, chloroplastic OS=Arabidopsis thaliana GN=ABCI8 PE=2 SV=1	non-intrinsic ABC protein [Nicotiana benthamiana]	GO:0043623//cellular protein complex assembly;GO:0030005;GO:0031163;GO:0009639//response to red or far red light
Unigene11421	Probable NAD(P)H-dependent oxidoreductase 1 OS=Oryza sativa subsp. japonica GN=Os10g0113000 PE=1 SV=1	aldo/keto reductase [Malus x domestica]	GO:0006970//response to osmotic stress;GO:0008152//metabolic process;GO:0010038//response to metal ion
Unigene11434	Aspartate aminotransferase, mitochondrial OS=Arabidopsis thaliana GN=ASP1 PE=1 SV=1	aspartate aminotransferase [Panicum miliaceum] >gi|435459|dbj|BAA04993.1| aspartate aminotransferase [Panicum miliaceum]	GO:0006519//cellular amino acid and derivative metabolic process;GO:0010038//response to metal ion
Unigene1146	Peroxidase 47 OS=Arabidopsis thaliana GN=PER47 PE=2 SV=1	class III peroxidase [Gossypium hirsutum]	GO:0006950//response to stress;GO:0008152//metabolic process
Unigene11462	Probable gibberellin receptor GID1L1 OS=Arabidopsis thaliana GN=GID1L1 PE=1 SV=1	CXE carboxylesterase [Paeonia suffruticosa]	GO:0006281//DNA repair
Unigene1147	Ethylene-responsive transcription factor 2 OS=Nicotiana sylvestris GN=ERF2 PE=2 SV=1	RecName: Full=Ethylene-responsive transcription factor 2; Short=NsERF2; AltName: Full=Ethylene-responsive element-binding factor 2; Short=EREBP-2 >gi|8809571|dbj|BAA97122.1| ethylene-responsive element binding factor [Nicotiana sylvestris]	GO:0050896//response to stimulus;GO:0010468//regulation of gene expression;GO:0006350//transcription
Unigene11483	Ethylene-responsive transcription factor ERF096 OS=Arabidopsis thaliana GN=ERF096 PE=2 SV=1	AP2/ERF domain-containing transcription factor [Populus trichocarpa] >gi|222843776|gb|EEE81323.1| AP2/ERF domain-containing transcription factor [Populus trichocarpa]	GO:0000160//two-component signal transduction system (phosphorelay);GO:0009743//response to carbohydrate stimulus;GO:0010468//regulation of gene expression;GO:0006351//transcription, DNA-dependent
Unigene11493	DNA repair helicase UVH6 OS=Arabidopsis thaliana GN=UVH6 PE=1 SV=1	DNA repair helicase UVH6 [Zea mays] >gi|195655087|gb|ACG47011.1| DNA repair helicase UVH6 [Zea mays]	GO:0006281//DNA repair
Unigene11497	Ubiquitin-activating enzyme E1 2 OS=Triticum aestivum GN=UBA2 PE=2 SV=1	Ubiquitin activating enzyme E1 [Nicotiana tabacum]	GO:0019941//modification-dependent protein catabolic process;GO:0009607//response to biotic stimulus;GO:0032446//protein modification by small protein conjugation;GO:0010038//response to metal ion
Unigene1150	--	At3g14430 [Arabidopsis thaliana]	GO:0006950//response to stress
Unigene11509	Transcriptional activator DEMETER OS=Arabidopsis thaliana GN=DME PE=1 SV=2	repressor of silencing 1 [Nicotiana tabacum]	GO:0006281//DNA repair;GO:0006305;GO:0040029//regulation of gene expression, epigenetic;GO:0003006//reproductive developmental process
Unigene11537	PC4 and SFRS1-interacting protein OS=Mus musculus GN=Psip1 PE=1 SV=1	PWWP domain-containing protein [Arabidopsis thaliana]	GO:0008152//metabolic process;GO:0006950//response to stress
Unigene11550	Structural maintenance of chromosomes protein 6 OS=Mus musculus GN=Smc6 PE=2 SV=1	PREDICTED: similar to MIM (HYPERSENSITIVE TO MMS, IRRADIATION AND MMC); ATP binding [Vitis vinifera]	GO:0007059//chromosome segregation;GO:0000725//recombinational repair;GO:0010212//response to ionizing radiation
Unigene11579	Nucleoside diphosphate kinase 4, chloroplastic OS=Spinacia oleracea GN=NDK4 PE=1 SV=1	RecName: Full=Nucleoside diphosphate kinase 4, chloroplastic; AltName: Full=Nucleoside diphosphate kinase IV; Short=NDP kinase IV; Short=NDPK IV; Short=NDK IV; AltName: Full=Nucleoside diphosphate kinase III; Flags: Precursor >gi|19699051|gb|AAL91136.1| nucleoside diphosphate kinase III [Spinacia oleracea]	GO:0009209//pyrimidine ribonucleoside triphosphate biosynthetic process;GO:0009206;GO:0006950//response to stress
Unigene11597	Peptide transporter PTR3-B OS=Arabidopsis thaliana GN=PTR3-B PE=2 SV=1	proton-dependent oligopeptide transport (POT) family protein [Arabidopsis thaliana]	GO:0015698//inorganic anion transport;GO:0015833//peptide transport;GO:0009268//response to pH;GO:0051707//response to other organism
Unigene11599	Protein TRANSPARENT TESTA 12 OS=Arabidopsis thaliana GN=TT12 PE=2 SV=1	Os01g0504500 [Oryza sativa Japonica Group] >gi|113532674|dbj|BAF05057.1| Os01g0504500 [Oryza sativa Japonica Group]	GO:0015893//drug transport
Unigene11603	Methylmalonate-semialdehyde dehydrogenase [acylating], mitochondrial OS=Arabidopsis thaliana GN=ALDH6B2 PE=2 SV=2	methylmalonate semialdehyde dehydrogenase [Triticum aestivum]	GO:0009081//branched chain family amino acid metabolic process;GO:0006950//response to stress
Unigene11608	Dicer-like protein 4 OS=Arabidopsis thaliana GN=DCL4 PE=1 SV=1	dicer-like protein [Populus trichocarpa] >gi|222854360|gb|EEE91907.1| dicer-like protein [Populus trichocarpa]	GO:0006259//DNA metabolic process;GO:0045087//innate immune response;GO:0009791//post-embryonic development;GO:0030422//production of siRNA involved in RNA interference;GO:0002252;GO:0035195//gene silencing by miRNA
Unigene1161	14-3-3-like protein D OS=Nicotiana tabacum PE=2 SV=1	RecName: Full=14-3-3-like protein D >gi|2689477|gb|AAC49893.1| 14-3-3 isoform d [Nicotiana tabacum] >gi|42491260|dbj|BAD10942.1| 14-3-3 protein [Nicotiana tabacum] >gi|44917145|dbj|BAD12173.1| 14-3-3 d-1 protein [Nicotiana tabacum]	GO:0006952//defense response;GO:0043401;GO:0010038//response to metal ion
Unigene11614	Auxin response factor 19 OS=Arabidopsis thaliana GN=ARF19 PE=1 SV=2	auxin response factor [Solanum lycopersicum]	GO:0048827//phyllome development;GO:0030522//intracellular receptor-mediated signaling pathway;GO:0010468//regulation of gene expression;GO:0040007//growth;GO:0009606//tropism;GO:0009755//hormone-mediated signaling pathway;GO:0048527//lateral root development;GO:0006351//transcription, DNA-dependent
Unigene11619	Uncharacterized protein At5g12080 OS=Arabidopsis thaliana GN=At5g12080 PE=1 SV=1	mechanosensitive ion channel domain-containing protein [Arabidopsis lyrata subsp. lyrata] >gi|297319386|gb|EFH49808.1| mechanosensitive ion channel domain-containing protein [Arabidopsis lyrata subsp. lyrata]	GO:0006952//defense response;GO:0006810//transport
Unigene11644	COP9 signalosome complex subunit 3 OS=Arabidopsis thaliana GN=CSN3 PE=1 SV=2	Os08g0119000 [Oryza sativa Japonica Group] >gi|113622839|dbj|BAF22784.1| Os08g0119000 [Oryza sativa Japonica Group]	GO:0051319;GO:0000338//protein deneddylation;GO:0009639//response to red or far red light
Unigene11648	Pathogenesis-related protein 5 OS=Arabidopsis thaliana GN=At1g75040 PE=1 SV=1	Os04g0689900 [Oryza sativa Japonica Group] >gi|38345519|emb|CAE01803.2| OSJNBa0039K24.22 [Oryza sativa (japonica cultivar-group)] >gi|113565919|dbj|BAF16262.1| Os04g0689900 [Oryza sativa Japonica Group]	GO:0009607//response to biotic stimulus
Unigene11649	U-box domain-containing protein 16 OS=Arabidopsis thaliana GN=PUB16 PE=2 SV=1	armadillo/beta-catenin repeat family protein / U-box domain-containing protein [Arabidopsis thaliana] >gi|75264490|sp|Q9LZW3.1|PUB16_ARATH RecName: Full=U-box domain-containing protein 16; AltName: Full=Plant U-box protein 16 >gi|51536504|gb|AAU05490.1| At5g01830 [Arabidopsis thaliana] >gi|52421307|gb|AAU45223.1| At5g01830 [Arabidopsis thaliana]	GO:0009743//response to carbohydrate stimulus;GO:0032446//protein modification by small protein conjugation
Unigene1165	DNA damage-inducible protein 1 OS=Kluyveromyces lactis GN=DDI1 PE=3 SV=1	ubiquitin family protein [Arabidopsis thaliana] >gi|109134143|gb|ABG25069.1| At3g13235 [Arabidopsis thaliana]	GO:0019538//protein metabolic process;GO:0010038//response to metal ion
Unigene11653	Indole-3-acetic acid-amido synthetase GH3.3 OS=Arabidopsis thaliana GN=GH3.3 PE=1 SV=1	GH3 family protein [Populus trichocarpa] >gi|222831839|gb|EEE70316.1| GH3 family protein [Populus trichocarpa]	GO:0009725//response to hormone stimulus;GO:0048878//chemical homeostasis
Unigene11655	--	salt tolerance protein II [Sesuvium portulacastrum]	GO:0009414//response to water deprivation
Unigene11670	DEAD-box ATP-dependent RNA helicase 25 OS=Arabidopsis thaliana GN=RH25 PE=2 SV=2	STRS2 (STRESS RESPONSE SUPPRESSOR 2); ATP-dependent helicase/ RNA binding [Arabidopsis thaliana] >gi|108861886|sp|Q94C75.2|RH25_ARATH RecName: Full=DEAD-box ATP-dependent RNA helicase 25 >gi|3776023|emb|CAA09212.1| RNA helicase [Arabidopsis thaliana] >gi|9759356|dbj|BAB10011.1| RNA helicase [Arabidopsis thaliana] >gi|23297113|gb|AAN13096.1| RNA helicase [Arabidopsis thaliana]	GO:0006970//response to osmotic stress
Unigene11681	Mitochondrial outer membrane protein porin of 36 kDa OS=Solanum tuberosum PE=1 SV=2	porin/voltage-dependent anion-selective channel protein [Populus trichocarpa] >gi|222855956|gb|EEE93503.1| porin/voltage-dependent anion-selective channel protein [Populus trichocarpa]	GO:0051707//response to other organism;GO:0006811//ion transport
Unigene11686	Auxin transporter-like protein 2 OS=Medicago truncatula GN=LAX2 PE=2 SV=1	auxin influx carrier protein [Zinnia violacea]	GO:0015837//amine transport;GO:0009755//hormone-mediated signaling pathway
Unigene11688	ABC transporter B family member 4 OS=Arabidopsis thaliana GN=ABCB4 PE=1 SV=1	multidrug/pheromone exporter, MDR family, ABC transporter family [Populus trichocarpa] >gi|222861715|gb|EEE99257.1| multidrug/pheromone exporter, MDR family, ABC transporter family [Populus trichocarpa]	GO:0009926//auxin polar transport;GO:0048588;GO:0009606//tropism;GO:0009734//auxin mediated signaling pathway
Unigene11689	Auxin response factor 16 OS=Oryza sativa subsp. japonica GN=ARF16 PE=2 SV=1	auxin response factor 1 [Cucumis sativus]	GO:0048827//phyllome development;GO:0030522//intracellular receptor-mediated signaling pathway;GO:0010468//regulation of gene expression;GO:0040007//growth;GO:0009606//tropism;GO:0009755//hormone-mediated signaling pathway;GO:0048527//lateral root development;GO:0006351//transcription, DNA-dependent
Unigene11712	NADH-ubiquinone oxidoreductase 24 kDa subunit, mitochondrial OS=Arabidopsis thaliana GN=At4g02580 PE=1 SV=3	RecName: Full=NADH-ubiquinone oxidoreductase 24 kDa subunit, mitochondrial; Flags: Precursor >gi|15450451|gb|AAK96519.1| AT4g02580/T10P11_14 [Arabidopsis thaliana] >gi|24797038|gb|AAN64531.1| At4g02580/T10P11_14 [Arabidopsis thaliana]	GO:0006950//response to stress;GO:0008152//metabolic process
Unigene11722	Protein AUXIN SIGNALING F-BOX 3 OS=Arabidopsis thaliana GN=AFB3 PE=1 SV=1	transport inhibitor response protein [Citrus trifoliata]	GO:0009555//pollen development;GO:0009607//response to biotic stimulus;GO:0009755//hormone-mediated signaling pathway;GO:0010167//response to nitrate;GO:0048437//floral organ development;GO:0048528//post-embryonic root development
Unigene11740	Glutathione S-transferase zeta-class 1 OS=Arabidopsis thaliana GN=GST18 PE=1 SV=1	glutathione S-transferase Z1 [Malva pusilla]	GO:0006520//cellular amino acid metabolic process;GO:0009404//toxin metabolic process
Unigene11764	Receptor protein kinase CLAVATA1 OS=Arabidopsis thaliana GN=CLV1 PE=1 SV=3	receptor-like protein kinase 1 [Glycine max]	GO:0003006//reproductive developmental process;GO:0007167//enzyme linked receptor protein signaling pathway;GO:0005982//starch metabolic process;GO:0009933//meristem structural organization;GO:0006464//protein modification process;GO:0006950//response to stress;GO:0010073//meristem maintenance
Unigene1178	Probable DNA repair protein RAD23 OS=Oryza sativa subsp. japonica GN=RAD23 PE=1 SV=2	RAD23-like protein [Arabidopsis thaliana]	GO:0006511//ubiquitin-dependent protein catabolic process;GO:0006281//DNA repair
Unigene1185	Nitrilase homolog 1 OS=Dictyostelium discoideum GN=nit1-1 PE=3 SV=1	Os12g0502500 [Oryza sativa Japonica Group] >gi|108862714|gb|ABA98641.2| hydrolase, carbon-nitrogen family protein, expressed [Oryza sativa (japonica cultivar-group)] >gi|113649337|dbj|BAF29849.1| Os12g0502500 [Oryza sativa Japonica Group]	GO:0008152//metabolic process;GO:0010038//response to metal ion
Unigene1188	DNA repair protein RAD50 OS=Arabidopsis thaliana GN=RAD50 PE=1 SV=2	RAD50; ATP binding / nuclease/ zinc ion binding [Arabidopsis thaliana] >gi|57013013|sp|Q9SL02.2|RAD50_ARATH RecName: Full=DNA repair protein RAD50; Short=AtRAD50 >gi|7110148|gb|AAF36810.1|AF168748_1 DNA repair-recombination protein [Arabidopsis thaliana] >gi|22654997|gb|AAM98090.1| At2g31970/F22D22.28 [Arabidopsis thaliana] >gi|29028758|gb|AAO64758.1| At2g31970/F22D22.28 [Arabidopsis thaliana]	GO:0006310//DNA recombination;GO:0006281//DNA repair;GO:0000723//telomere maintenance
Unigene1196	Proteasome subunit alpha type-1-B OS=Arabidopsis thaliana GN=PAF2 PE=1 SV=2	20S proteasome alpha 6 subunit [Nicotiana benthamiana]	GO:0010035//response to inorganic substance;GO:0019941//modification-dependent protein catabolic process
Unigene1203	ATPase 2, plasma membrane-type OS=Arabidopsis thaliana GN=AHA2 PE=1 SV=2	plasma membrane H+-ATPase [Daucus carota]	GO:0010118//stomatal movement;GO:0009725//response to hormone stimulus;GO:0009206;GO:0015988//energy coupled proton transport, against electrochemical gradient;GO:0006950//response to stress
Unigene1204	Mitochondrial Rho GTPase 1 OS=Cryptococcus neoformans GN=GEM1 PE=3 SV=2	ATP/GTP/Ca++ binding protein [Cucumis melo]	GO:0006996//organelle organization;GO:0009725//response to hormone stimulus;GO:0007275//multicellular organismal development;GO:0003006//reproductive developmental process;GO:0010970;GO:0000904//cell morphogenesis involved in differentiation
Unigene12276	--	F25C20.9 [Arabidopsis thaliana]	GO:0009642//response to light intensity;GO:0016094//polyprenol biosynthetic process;GO:0006950//response to stress;GO:0006984//ER-nuclear signaling pathway
Unigene12283	Stromal 70 kDa heat shock-related protein, chloroplastic OS=Pisum sativum GN=HSP70 PE=2 SV=1	heat shock protein 70 precursor [Citrullus lanatus]	GO:0050896//response to stimulus;GO:0044267//cellular protein metabolic process
Unigene12297	Ethylene-responsive transcription factor ERF003 OS=Arabidopsis thaliana GN=ERF003 PE=2 SV=1	AP2 domain class transcription factor [Malus x domestica]	GO:0000160//two-component signal transduction system (phosphorelay);GO:0010468//regulation of gene expression;GO:0006351//transcription, DNA-dependent;GO:0003006//reproductive developmental process;GO:0006950//response to stress
Unigene12309	Cyclin-L1-1 OS=Oryza sativa subsp. japonica GN=CYCL1-1 PE=2 SV=1	Os01g0377500 [Oryza sativa Japonica Group] >gi|75308000|sp|Q9AS36.1|CCL11_ORYSJ RecName: Full=Cyclin-L1-1; Short=CycL1;1 >gi|113532614|dbj|BAF04997.1| Os01g0377500 [Oryza sativa Japonica Group]	GO:0010468//regulation of gene expression;GO:0006970//response to osmotic stress;GO:0007049//cell cycle
Unigene12310	Receptor-like protein kinase THESEUS 1 OS=Arabidopsis thaliana GN=THE1 PE=1 SV=1	THE1 (THESEUS1); kinase/ protein kinase [Arabidopsis thaliana] >gi|75335100|sp|Q9LK35.1|THE1_ARATH RecName: Full=Receptor-like protein kinase THESEUS 1; Flags: Precursor >gi|8953753|dbj|BAA98098.1| receptor-protein kinase-like protein [Arabidopsis thaliana]	GO:0006468//protein amino acid phosphorylation;GO:0043401;GO:0001558//regulation of cell growth;GO:0000902//cell morphogenesis;GO:0007275//multicellular organismal development
Unigene12334	Transcription factor BTF3 homolog OS=Caenorhabditis elegans GN=icd-1 PE=1 SV=1	BTF3 [Nicotiana benthamiana]	GO:0006970//response to osmotic stress
Unigene12340	Copper-transporting ATPase RAN1 OS=Arabidopsis thaliana GN=RAN1 PE=1 SV=1	heavy metal ATPase [Populus trichocarpa] >gi|222846492|gb|EEE84039.1| heavy metal ATPase [Populus trichocarpa]	GO:0010038//response to metal ion;GO:0009636//response to toxin
Unigene12347	Scarecrow-like protein 14 OS=Arabidopsis thaliana GN=SCL14 PE=2 SV=2	GRAS family transcription factor [Populus trichocarpa] >gi|222850580|gb|EEE88127.1| GRAS family transcription factor [Populus trichocarpa]	GO:0032583//regulation of gene-specific transcription;GO:0042221//response to chemical stimulus
Unigene12374	Proteasome subunit beta type-4 OS=Arabidopsis thaliana GN=PBG1 PE=1 SV=2	20S proteasome beta subunit PBG1 [Arabidopsis thaliana]	GO:0019941//modification-dependent protein catabolic process;GO:0006970//response to osmotic stress;GO:0010038//response to metal ion
Unigene12382	IN2-2 protein OS=Zea mays GN=IN2-2 PE=2 SV=1	Aldo/keto reductase [Medicago truncatula]	GO:0008152//metabolic process;GO:0009755//hormone-mediated signaling pathway
Unigene12383	Succinyl-CoA ligase [GDP-forming] subunit alpha-2, mitochondrial OS=Arabidopsis thaliana GN=At5g23250 PE=1 SV=2	succinyl-CoA ligase alpha 2 subunit [Solanum lycopersicum]	GO:0008152//metabolic process;GO:0010038//response to metal ion
Unigene12402	Pyrophosphate-energized vacuolar membrane proton pump 1 OS=Arabidopsis thaliana GN=AVP1 PE=1 SV=1	inorganic pyrophosphatase [Nicotiana rustica]	GO:0048827//phyllome development;GO:0006818//hydrogen transport;GO:0006970//response to osmotic stress;GO:0008152//metabolic process
Unigene12403	Protein TRANSPORT INHIBITOR RESPONSE 1 OS=Arabidopsis thaliana GN=TIR1 PE=1 SV=2	transport inhibitor response 1 [Nicotiana tabacum]	GO:0010102//lateral root morphogenesis;GO:0048437//floral organ development;GO:0009267//cellular response to starvation;GO:0019941//modification-dependent protein catabolic process;GO:0009755//hormone-mediated signaling pathway;GO:0009555//pollen development;GO:0009607//response to biotic stimulus
Unigene12404	Proteasome subunit alpha type-7 OS=Solanum lycopersicum GN=PAD1 PE=2 SV=1	RecName: Full=Proteasome subunit alpha type-7; AltName: Full=20S proteasome alpha subunit D; AltName: Full=20S proteasome subunit alpha-4 >gi|2315211|emb|CAA74725.1| proteasome alpha subunit [Solanum lycopersicum]	GO:0042435//indole derivative biosynthetic process;GO:0042742//defense response to bacterium;GO:0019941//modification-dependent protein catabolic process
Unigene12409	--	protein kinase C conserved region 2 [Brassica napus]	GO:0051707//response to other organism;GO:0007009//plasma membrane organization;GO:0006605//protein targeting;GO:0016197//endosome transport;GO:0046739//spread of virus in host;GO:0006950//response to stress
Unigene12425	B3 domain-containing protein Os07g0679700 OS=Oryza sativa subsp. japonica GN=Os07g0679700 PE=2 SV=1	Os07g0679700 [Oryza sativa Japonica Group] >gi|75133539|sp|Q6Z3U3.1|Y7797_ORYSJ RecName: Full=B3 domain-containing protein Os07g0679700 >gi|34394741|dbj|BAC84102.1| VP1/ABI3 family regulatory protein-like [Oryza sativa Japonica Group] >gi|113612178|dbj|BAF22556.1| Os07g0679700 [Oryza sativa Japonica Group]	GO:0009725//response to hormone stimulus;GO:0009845//seed germination;GO:0010431//seed maturation;GO:0010468//regulation of gene expression;GO:0034285;GO:0006351//transcription, DNA-dependent
Unigene12462	Defensin-like protein 6 OS=Arabidopsis thaliana GN=PDF2.5 PE=2 SV=1	Kunitz trypsin inhibitor protein [Phaseolus coccineus]	GO:0006950//response to stress
Unigene12463	ABC transporter C family member 9 OS=Arabidopsis thaliana GN=ABCC9 PE=2 SV=1	multidrug resistance protein ABC transporter family [Populus trichocarpa] >gi|222862026|gb|EEE99568.1| multidrug resistance protein ABC transporter family [Populus trichocarpa]	GO:0006810//transport;GO:0051707//response to other organism;GO:0008152//metabolic process
Unigene12469	Aldehyde dehydrogenase OS=Craterostigma plantagineum GN=ALDH PE=1 SV=1	RecName: Full=Aldehyde dehydrogenase; AltName: Full=Cp-ALDH >gi|17065918|emb|CAC84900.1| aldehyde dehydrogenase [Craterostigma plantagineum]	GO:0009725//response to hormone stimulus;GO:0006950//response to stress;GO:0044237//cellular metabolic process
Unigene12479	CBL-interacting serine/threonine-protein kinase 11 OS=Arabidopsis thaliana GN=CIPK11 PE=1 SV=1	CBL-interacting protein kinase 10 [Vitis vinifera]	GO:0006464//protein modification process;GO:0009628//response to abiotic stimulus
Unigene12483	COP9 signalosome complex subunit 6a OS=Arabidopsis thaliana GN=CSN6A PE=1 SV=2	CSN6A [Arabidopsis thaliana] >gi|55976550|sp|Q8W206.2|CSN6A_ARATH RecName: Full=COP9 signalosome complex subunit 6a; Short=Signalosome subunit 6a; Short=AtCSN6a >gi|15809663|gb|AAL07275.1| COP9 complex subunit 6 [Arabidopsis thaliana] >gi|108385379|gb|ABF85779.1| At5g56280 [Arabidopsis thaliana]	GO:0019941//modification-dependent protein catabolic process;GO:0043623//cellular protein complex assembly;GO:0032501//multicellular organismal process;GO:0070646;GO:0009639//response to red or far red light
Unigene12487	Protein CutA, chloroplastic OS=Arabidopsis thaliana GN=CUTA PE=1 SV=1	truncated copper-binding protein CUTA (CUTA) [Arabidopsis thaliana]	GO:0010035//response to inorganic substance
Unigene12499	Cyclin-T1-4 OS=Oryza sativa subsp. japonica GN=CYCT1-1 PE=2 SV=1	Os12g0485400 [Oryza sativa Japonica Group] >gi|122248588|sp|Q2QQS5.1|CCT14_ORYSJ RecName: Full=Cyclin-T1-4; Short=CycT1;4 >gi|113649288|dbj|BAF29800.1| Os12g0485400 [Oryza sativa Japonica Group]	GO:0048827//phyllome development;GO:0007049//cell cycle;GO:0000904//cell morphogenesis involved in differentiation;GO:0051707//response to other organism
Unigene12500	--	binding [Arabidopsis thaliana]	GO:0006950//response to stress
Unigene12519	Probable ethanolamine kinase OS=Nematostella vectensis GN=etnk PE=3 SV=1	At1g74320/F1O17_1 [Arabidopsis thaliana] >gi|30984574|gb|AAP42750.1| At1g74320 [Arabidopsis thaliana]	GO:0006950//response to stress
Unigene12521	Homeobox-leucine zipper protein ATHB-12 OS=Arabidopsis thaliana GN=ATHB-12 PE=2 SV=1	homeobox-leucine zipper protein HAHB-4 [Helianthus annuus]	GO:0010468//regulation of gene expression;GO:0006970//response to osmotic stress;GO:0009755//hormone-mediated signaling pathway;GO:0006351//transcription, DNA-dependent;GO:0010557//positive regulation of macromolecule biosynthetic process
Unigene12530	Probable methionyl-tRNA synthetase OS=Oryza sativa subsp. japonica GN=Os06g0508700 PE=2 SV=2	Os10g0400100 [Oryza sativa Japonica Group] >gi|113639150|dbj|BAF26455.1| Os10g0400100 [Oryza sativa Japonica Group]	GO:0010038//response to metal ion;GO:0006091//generation of precursor metabolites and energy;GO:0006418//tRNA aminoacylation for protein translation
Unigene12536	Endoplasmin homolog OS=Hordeum vulgare PE=2 SV=1	heat shock protein 90 [Ipomoea nil]	GO:0010035//response to inorganic substance;GO:0044267//cellular protein metabolic process;GO:0009416//response to light stimulus;GO:0006260//DNA replication;GO:0006970//response to osmotic stress;GO:0003006//reproductive developmental process
Unigene12541	Histone deacetylase complex subunit SAP18 OS=Arabidopsis thaliana GN=At2g45640 PE=1 SV=1	P18 [Solanum chacoense]	GO:0009725//response to hormone stimulus;GO:0006970//response to osmotic stress
Unigene12560	Elongation factor Ts OS=Cyanothece sp. (strain PCC 7424) GN=tsf PE=3 SV=1	PREDICTED: similar to Os12g0541500 [Vitis vinifera]	GO:0003006//reproductive developmental process;GO:0006412//translation;GO:0010038//response to metal ion
Unigene12580	--	T27G7.12 [Arabidopsis thaliana]	GO:0010038//response to metal ion
Unigene12584	Acyl-CoA-binding domain-containing protein 1 OS=Arabidopsis thaliana GN=ACBP1 PE=1 SV=2	acyl-CoA binding protein [Arabidopsis thaliana]	GO:0006950//response to stress;GO:0006810//transport;GO:0044238//primary metabolic process;GO:0010038//response to metal ion
Unigene12590	Acetylornithine aminotransferase, mitochondrial OS=Alnus glutinosa GN=AG118 PE=2 SV=1	RecName: Full=Acetylornithine aminotransferase, mitochondrial; Short=ACOAT; AltName: Full=Acetylornithine transaminase; Short=AOTA; Flags: Precursor >gi|1944511|emb|CAA69936.1| acetylornithine aminotransferase [Alnus glutinosa]	GO:0006952//defense response;GO:0006525//arginine metabolic process
Unigene12597	Pathogenesis-related protein STH-21 OS=Solanum tuberosum GN=STH-21 PE=2 SV=1	Sal m 1 allergen [Salvia miltiorrhiza]	GO:0006950//response to stress
Unigene12607	E3 ubiquitin-protein ligase At3g02290 OS=Arabidopsis thaliana GN=At3g02290 PE=2 SV=1	zinc finger family protein [Arabidopsis lyrata subsp. lyrata] >gi|297328059|gb|EFH58478.1| zinc finger family protein [Arabidopsis lyrata subsp. lyrata]	GO:0009743//response to carbohydrate stimulus
Unigene12614	--	extra-large G-protein-like [Arabidopsis thaliana] >gi|7270389|emb|CAB80156.1| extra-large G-protein-like [Arabidopsis thaliana]	GO:0009725//response to hormone stimulus;GO:0007166//cell surface receptor linked signal transduction;GO:0009746;GO:0034285
Unigene12621	Thaumatin-like protein OS=Arabidopsis thaliana GN=At1g18250 PE=2 SV=2	thaumatin-like protein [Arabidopsis thaliana]	GO:0009607//response to biotic stimulus
Unigene12623	LL-diaminopimelate aminotransferase, chloroplastic OS=Arabidopsis thaliana GN=DAP PE=1 SV=1	AGD2 (ABERRANT GROWTH AND DEATH 2); L,L-diaminopimelate aminotransferase/ transaminase [Arabidopsis thaliana] >gi|75163801|sp|Q93ZN9.1|DAPAT_ARATH RecName: Full=LL-diaminopimelate aminotransferase, chloroplastic; Short=LL-DAP-aminotransferase; Short=DAP-aminotransferase; Short=DAP-AT; Short=AtDAP-AT; AltName: Full=Protein ABERRANT GROWTH AND DEATH 2; Flags: Precursor >gi|15912291|gb|AAL08279.1| A…	GO:0032012//regulation of ARF protein signal transduction;GO:0009085//lysine biosynthetic process;GO:0009627//systemic acquired resistance
Unigene12624	ATP-dependent Clp protease ATP-binding subunit clpA homolog CD4B, chloroplastic OS=Solanum lycopersicum GN=CD4B PE=3 SV=1	OSJNBa0039C07.4 [Oryza sativa (japonica cultivar-group)]	GO:0017038//protein import;GO:0006605//protein targeting;GO:0015995//chlorophyll biosynthetic process;GO:0009657//plastid organization;GO:0006281//DNA repair
Unigene12645	Syntaxin-121 OS=Arabidopsis thaliana GN=SYP121 PE=1 SV=1	syntaxin-related protein Nt-syr1 [Nicotiana tabacum]	GO:0051707//response to other organism;GO:0009725//response to hormone stimulus;GO:0009626//plant-type hypersensitive response;GO:0010185;GO:0016044//membrane organization;GO:0006605//protein targeting
Unigene12646	--	NIC1 (NICOTINAMIDASE 1); catalytic/ nicotinamidase [Arabidopsis thaliana] >gi|20197887|gb|AAM15300.1| expressed protein [Arabidopsis thaliana]	GO:0009725//response to hormone stimulus;GO:0019363//pyridine nucleotide biosynthetic process
Unigene12647	GDP-mannose-dependent alpha-mannosyltransferase OS=Mycobacterium tuberculosis GN=mgtA PE=1 SV=1	SQD2 (sulfoquinovosyldiacylglycerol 2); UDP-glycosyltransferase/ UDP-sulfoquinovose:DAG sulfoquinovosyltransferase/ transferase, transferring glycosyl groups [Arabidopsis thaliana] >gi|20302857|gb|AAM18913.1|AF454354_1 sulfolipid synthase [Arabidopsis thaliana]	GO:0008610//lipid biosynthetic process;GO:0006664//glycolipid metabolic process;GO:0009267//cellular response to starvation
Unigene12648	Auxin response factor 7 OS=Arabidopsis thaliana GN=ARF7 PE=1 SV=2	auxin response factor [Solanum lycopersicum]	GO:0048827//phyllome development;GO:0030522//intracellular receptor-mediated signaling pathway;GO:0009725//response to hormone stimulus;GO:0010468//regulation of gene expression;GO:0040007//growth;GO:0009606//tropism;GO:0048527//lateral root development;GO:0051716//cellular response to stimulus;GO:0006350//transcription
Unigene12650	Serine/threonine-protein phosphatase PP1 isozyme 9 OS=Arabidopsis thaliana GN=TOPP9 PE=2 SV=1	TOPP8; protein serine/threonine phosphatase [Arabidopsis thaliana] >gi|14596133|gb|AAK68794.1| serine/threonine protein phosphatase [Arabidopsis thaliana]	GO:0050896//response to stimulus;GO:0006464//protein modification process
Unigene12683	Scarecrow-like protein 3 OS=Arabidopsis thaliana GN=SCL3 PE=2 SV=1	GRAS family transcription factor [Populus trichocarpa] >gi|222850501|gb|EEE88048.1| GRAS family transcription factor [Populus trichocarpa]	GO:0010468//regulation of gene expression;GO:0009725//response to hormone stimulus;GO:0006350//transcription
Unigene12696	Derlin-2 OS=Oryza sativa subsp. japonica GN=DER2 PE=2 SV=1	derlin-2 [Zea mays]	GO:0019538//protein metabolic process;GO:0050896//response to stimulus
Unigene12700	--	universal stress protein family protein [Arabidopsis lyrata subsp. lyrata] >gi|297337307|gb|EFH67724.1| universal stress protein family protein [Arabidopsis lyrata subsp. lyrata]	GO:0050896//response to stimulus
Unigene12703	Alternative oxidase 1a, mitochondrial OS=Arabidopsis thaliana GN=AOX1A PE=1 SV=2	mitochondrial alternative oxidase 1b [Daucus carota]	GO:0032501//multicellular organismal process;GO:0006950//response to stress;GO:0015980//energy derivation by oxidation of organic compounds
Unigene12708	Probable pectate lyase 13 OS=Arabidopsis thaliana GN=PMR6 PE=1 SV=1	pectate lyase [Eucalyptus globulus subsp. globulus]	GO:0009825//multidimensional cell growth;GO:0051707//response to other organism
Unigene12735	Probable peptide transporter At1g52190 OS=Arabidopsis thaliana GN=At1g52190 PE=1 SV=1	Major Facilitator Superfamily protein [Solanum demissum]	GO:0015698//inorganic anion transport;GO:0015833//peptide transport;GO:0009268//response to pH
Unigene12738	Probable methionyl-tRNA synthetase OS=Arabidopsis thaliana GN=At4g13780 PE=2 SV=1	RecName: Full=Probable methionyl-tRNA synthetase; AltName: Full=Methionine--tRNA ligase; Short=MetRS >gi|4455307|emb|CAB36842.1| methionyl-tRNA synthetase-like protein [Arabidopsis thaliana] >gi|7268082|emb|CAB78420.1| methionyl-tRNA synthetase-like protein [Arabidopsis thaliana]	GO:0010038//response to metal ion;GO:0006091//generation of precursor metabolites and energy;GO:0006418//tRNA aminoacylation for protein translation
Unigene12760	--	KAP-2 [Phaseolus vulgaris]	GO:0000726
Unigene12765	Probable nitronate monooxygenase OS=Staphylococcus haemolyticus (strain JCSC1435) GN=SH2032 PE=3 SV=1	2-nitropropane dioxygenase family [Arabidopsis lyrata subsp. lyrata] >gi|297312440|gb|EFH42864.1| 2-nitropropane dioxygenase family [Arabidopsis lyrata subsp. lyrata]	GO:0009608//response to symbiont;GO:0008152//metabolic process;GO:0010038//response to metal ion
Unigene131	Vesicle transport v-SNARE 11 OS=Arabidopsis thaliana GN=VTI11 PE=1 SV=2	vesicle transport v-SNARE 11-like [Solanum tuberosum]	GO:0006605//protein targeting;GO:0009606//tropism
Unigene13273	Probable galactinol--sucrose galactosyltransferase 6 OS=Arabidopsis thaliana GN=RFS6 PE=2 SV=2	AT5G20250 [Arabidopsis thaliana]	GO:0006950//response to stress
Unigene13277	Succinate-semialdehyde dehydrogenase, mitochondrial OS=Arabidopsis thaliana GN=ALDH5F1 PE=1 SV=2	succinic semialdehyde dehydrogenase [Solanum lycopersicum]	GO:0009314//response to radiation;GO:0006105//succinate metabolic process;GO:0009448//gamma-aminobutyric acid metabolic process;GO:0006950//response to stress
Unigene13289	Pto-interacting protein 1 OS=Solanum lycopersicum GN=PTI1 PE=1 SV=2	Pto kinase interactor 1 [Capsicum annuum]	GO:0006464//protein modification process;GO:0033554//cellular response to stress
Unigene13313	ATP synthase subunit delta', mitochondrial OS=Ipomoea batatas PE=1 SV=1	RecName: Full=ATP synthase subunit delta', mitochondrial; AltName: Full=F-ATPase delta' subunit; Flags: Precursor >gi|217938|dbj|BAA01511.1| mitochondrial F1-ATPase delta subunit [Ipomoea batatas]	GO:0015986//ATP synthesis coupled proton transport;GO:0006970//response to osmotic stress
Unigene13380	L-lactate dehydrogenase A OS=Hordeum vulgare PE=1 SV=1	L-lactate dehydrogenase [Solanum lycopersicum] >gi|1806117|emb|CAA71611.1| L-lactate dehydrogenase [Solanum lycopersicum]	GO:0009725//response to hormone stimulus;GO:0006970//response to osmotic stress;GO:0006007//glucose catabolic process
Unigene13385	Chaperone protein dnaJ 8, chloroplastic OS=Arabidopsis thaliana GN=ATJ8 PE=2 SV=1	J8; heat shock protein binding / unfolded protein binding [Arabidopsis thaliana] >gi|67462323|sp|Q9SAG8.1|DNAJ8_ARATH RecName: Full=Chaperone protein dnaJ 8, chloroplastic; Short=AtJ8; Short=AtDjC8; Flags: Precursor >gi|6503304|gb|AAF14680.1|AC011713_28 Strong similarity to gb|AF099906 J8 gene from Arabidopsis thaliana and contains PF|00226 DnaJ domain. ESTs gb|T46318, gb|Z27035, gb|T76034, gb|AA…	GO:0044267//cellular protein metabolic process;GO:0050896//response to stimulus
Unigene13386	Eukaryotic translation initiation factor 3 subunit E OS=Nematostella vectensis GN=v1g163572 PE=3 SV=1	eIF3e [Arabidopsis thaliana]	GO:0006970//response to osmotic stress;GO:0009791//post-embryonic development;GO:0006351//transcription, DNA-dependent;GO:0009639//response to red or far red light
Unigene13388	--	SAUR family protein [Populus trichocarpa] >gi|222849111|gb|EEE86658.1| SAUR family protein [Populus trichocarpa]	GO:0009725//response to hormone stimulus
Unigene13394	Chromoplast-specific carotenoid-associated protein, chromoplast OS=Cucumis sativus GN=CHRC PE=1 SV=1	RecName: Full=Chromoplast-specific carotenoid-associated protein, chromoplast; Flags: Precursor >gi|1523992|emb|CAA64846.1| chromoplast-specific carotenoid-associated protein, CHRC [Cucumis sativus] >gi|4138857|gb|AAD05165.1| chromoplast-specific carotenoid-associated protein CHRC [Cucumis sativus]	GO:0050896//response to stimulus;GO:0008152//metabolic process
Unigene13409	Probable WRKY transcription factor 17 OS=Arabidopsis thaliana GN=WRKY17 PE=1 SV=2	DNA-binding protein NtWRKY3 [Nicotiana tabacum]	GO:0006952//defense response;GO:0006350//transcription;GO:0009743//response to carbohydrate stimulus
Unigene13418	2,3-bisphosphoglycerate-independent phosphoglycerate mutase OS=Mesembryanthemum crystallinum GN=PGM1 PE=2 SV=1	RecName: Full=2,3-bisphosphoglycerate-independent phosphoglycerate mutase; Short=BPG-independent PGAM; Short=Phosphoglyceromutase; AltName: Full=PGAM-I >gi|602426|gb|AAA86979.1| phosphoglyceromutase [Mesembryanthemum crystallinum]	GO:0050896//response to stimulus;GO:0006007//glucose catabolic process
Unigene13428	Gamma-glutamyltranspeptidase 1 OS=Schizosaccharomyces pombe GN=ggt1 PE=2 SV=1	H0523F07.13 [Oryza sativa (indica cultivar-group)]	GO:0006950//response to stress;GO:0043094//cellular metabolic compound salvage;GO:0006749//glutathione metabolic process
Unigene13430	--	BPM3; protein binding [Arabidopsis thaliana] >gi|2642158|gb|AAB87125.1| expressed protein [Arabidopsis thaliana]	GO:0009651//response to salt stress
Unigene13432	UDP-sulfoquinovose synthase, chloroplastic OS=Spinacia oleracea GN=SQD1 PE=1 SV=1	UDP-sulfoquinovose synthase [Solanum lycopersicum]	GO:0006664//glycolipid metabolic process;GO:0009267//cellular response to starvation
Unigene13438	--	DNA-binding protein p24 [Solanum tuberosum]	GO:0007004//telomere maintenance via telomerase;GO:0006351//transcription, DNA-dependent;GO:0006950//response to stress
Unigene13440	Eukaryotic initiation factor 4A-1 OS=Arabidopsis thaliana GN=TIF4A-1 PE=1 SV=1	EIF4A1 (EUKARYOTIC TRANSLATION INITIATION FACTOR 4A1); ATP-dependent helicase/ translation initiation factor [Arabidopsis thaliana]	GO:0006412//translation;GO:0010038//response to metal ion
Unigene13441	--	alcohol oxidase-related [Arabidopsis thaliana] >gi|300680983|sp|O65709.2|FAO4A_ARATH RecName: Full=Long-chain-alcohol oxidase FAO4A; AltName: Full=Long-chain fatty alcohol oxidase 4A	GO:0006950//response to stress
Unigene13444	Polyadenylate-binding protein 2 OS=Arabidopsis thaliana GN=PAB2 PE=1 SV=1	PAB2 (POLY(A) BINDING 2); RNA binding / translation initiation factor [Arabidopsis thaliana] >gi|1171978|sp|P42731.1|PABP2_ARATH RecName: Full=Polyadenylate-binding protein 2; Short=Poly(A)-binding protein 2; Short=PABP-2 >gi|304109|gb|AAA61780.1| poly(A)-binding protein [Arabidopsis thaliana] >gi|2911051|emb|CAA17561.1| poly(A)-binding protein [Arabidopsis thaliana] >gi|7270360|emb|CAB80128.1| p…	GO:0006970//response to osmotic stress;GO:0006412//translation
Unigene13446	Synaptotagmin-1 OS=Gallus gallus GN=SYT1 PE=2 SV=1	plant synaptotagmin [Populus trichocarpa] >gi|222849146|gb|EEE86693.1| plant synaptotagmin [Populus trichocarpa]	GO:0051707//response to other organism;GO:0007009//plasma membrane organization;GO:0006605//protein targeting;GO:0016197//endosome transport;GO:0046739//spread of virus in host;GO:0006950//response to stress
Unigene13454	Auxin response factor 3 OS=Arabidopsis thaliana GN=ARF3 PE=1 SV=2	auxin response factor 3 [Solanum lycopersicum]	GO:0009725//response to hormone stimulus;GO:0042445//hormone metabolic process;GO:0010468//regulation of gene expression;GO:0009791//post-embryonic development;GO:0006351//transcription, DNA-dependent;GO:0001708//cell fate specification
Unigene13457	Ethylene-responsive transcription factor 3 OS=Nicotiana tabacum GN=ERF3 PE=2 SV=1	ethylene response factor 9 [Actinidia deliciosa]	GO:0010468//regulation of gene expression;GO:0006351//transcription, DNA-dependent;GO:0006950//response to stress;GO:0009873//ethylene mediated signaling pathway
Unigene13467	Catalase OS=Avicennia marina PE=2 SV=1	catalase [Prunus armeniaca]	GO:0042743//hydrogen peroxide metabolic process;GO:0006950//response to stress
Unigene13481	Lysine-specific demethylase 5A OS=Homo sapiens GN=KDM5A PE=1 SV=3	Os02g0192400 [Oryza sativa Japonica Group] >gi|46389826|dbj|BAD15389.1| PHD finger-like protein [Oryza sativa Japonica Group] >gi|50726413|dbj|BAD34024.1| PHD finger-like protein [Oryza sativa Japonica Group] >gi|113535694|dbj|BAF08077.1| Os02g0192400 [Oryza sativa Japonica Group]	GO:0009648//photoperiodism;GO:0010346;GO:0006351//transcription, DNA-dependent
Unigene13482	Histone H1 OS=Triticum aestivum PE=2 SV=2	myb transcription factor [Plantago major]	GO:0010038//response to metal ion;GO:0009725//response to hormone stimulus;GO:0010468//regulation of gene expression;GO:0006970//response to osmotic stress;GO:0034728
Unigene13494	Calcium-dependent protein kinase 30 OS=Arabidopsis thaliana GN=CPK30 PE=1 SV=1	calcium dependent protein kinase 28 [Populus trichocarpa] >gi|222869125|gb|EEF06256.1| calcium dependent protein kinase 28 [Populus trichocarpa]	GO:0006464//protein modification process;GO:0009755//hormone-mediated signaling pathway
Unigene13498	DnaJ protein homolog ANJ1 OS=Atriplex nummularia PE=2 SV=1	DnaJ protein [Euphorbia esula]	GO:0006950//response to stress;GO:0044267//cellular protein metabolic process
Unigene13510	4-hydroxy-3-methylbut-2-en-1-yl diphosphate synthase OS=Protochlamydia amoebophila (strain UWE25) GN=ispG PE=3 SV=1	Os02g0603800 [Oryza sativa Japonica Group] >gi|113536896|dbj|BAF09279.1| Os02g0603800 [Oryza sativa Japonica Group]	GO:0006090//pyruvate metabolic process;GO:0009627//systemic acquired resistance;GO:0006721//terpenoid metabolic process
Unigene13516	Adenine phosphoribosyltransferase 1 OS=Arabidopsis thaliana GN=APT1 PE=2 SV=2	adenine phosphoribosyltransferase-like [Solanum tuberosum]	GO:0010038//response to metal ion;GO:0043096//purine base salvage
Unigene13521	--	EST gb|AB015130 comes from this gene [Arabidopsis thaliana]	GO:0006952//defense response
Unigene13534	Calmodulin-binding transcription activator 4 OS=Arabidopsis thaliana GN=CMTA4 PE=1 SV=1	calmodulin binding protein [Arabidopsis lyrata subsp. lyrata] >gi|297334430|gb|EFH64848.1| calmodulin binding protein [Arabidopsis lyrata subsp. lyrata]	GO:0010468//regulation of gene expression;GO:0050896//response to stimulus
Unigene13536	Probable glutathione peroxidase 4 OS=Arabidopsis thaliana GN=GPX4 PE=2 SV=1	LOC100283257 [Zea mays] >gi|195621170|gb|ACG32415.1| glutathione peroxidase 4 [Zea mays] >gi|195628680|gb|ACG36170.1| glutathione peroxidase 4 [Zea mays] >gi|195636740|gb|ACG37838.1| glutathione peroxidase 4 [Zea mays] >gi|195647790|gb|ACG43363.1| glutathione peroxidase 4 [Zea mays]	GO:0006970//response to osmotic stress;GO:0008152//metabolic process;GO:0010038//response to metal ion
Unigene13560	Protein unc-45 homolog A OS=Pongo abelii GN=UNC45A PE=2 SV=1	binding [Arabidopsis thaliana] >gi|240254532|ref|NP_180101.4| binding [Arabidopsis thaliana]	GO:0050896//response to stimulus
Unigene13563	Sulfhydryl oxidase 2 OS=Xenopus laevis GN=qsox2 PE=2 SV=1	Contains Thioredoxin domain PF|00085. ESTs gb|T42351, gb|AA042405 come from this gene [Arabidopsis thaliana]	GO:0008152//metabolic process;GO:0019725//cellular homeostasis;GO:0009651//response to salt stress
Unigene13575	CBL-interacting serine/threonine-protein kinase 23 OS=Arabidopsis thaliana GN=CIPK23 PE=1 SV=1	CBL-interacting protein kinase 24 [Populus euphratica]	GO:0031667//response to nutrient levels;GO:0006950//response to stress;GO:0006464//protein modification process
Unigene13589	Probable histone H2A variant 3 OS=Arabidopsis thaliana GN=At1g52740 PE=1 SV=1	histone 2 [Populus trichocarpa] >gi|222866277|gb|EEF03408.1| histone 2 [Populus trichocarpa]	GO:0006952//defense response;GO:0009908//flower development;GO:0009266//response to temperature stimulus;GO:0034728
Unigene13594	Proteasome subunit beta type-1 OS=Petunia hybrida GN=PBF1 PE=2 SV=1	RecName: Full=Proteasome subunit beta type-1; AltName: Full=20S proteasome alpha subunit F; AltName: Full=20S proteasome subunit beta-6 >gi|3608485|gb|AAC35983.1| proteasome beta subunit [Petunia x hybrida]	GO:0019941//modification-dependent protein catabolic process;GO:0050832//defense response to fungus
Unigene13603	Adenylate kinase B OS=Oryza sativa subsp. japonica GN=ADK-B PE=2 SV=1	Os11g0312400 [Oryza sativa Japonica Group] >gi|585338|sp|Q08480.1|KAD2_ORYSJ RecName: Full=Adenylate kinase B; Short=AK B; AltName: Full=ATP-AMP transphosphorylase B >gi|391879|dbj|BAA01181.1| adenylate kinase-b [Oryza sativa] >gi|62734015|gb|AAX96124.1| adenylate kinase b (ec 2.7.4.3) (atp-amp transphosphorylase) [Oryza sativa Japonica Group] >gi|113644981|dbj|BAF28122.1| Os11g0312400 [Oryza sat…	GO:0006166//purine ribonucleoside salvage;GO:0010038//response to metal ion;GO:0006259//DNA metabolic process;GO:0009117//nucleotide metabolic process;GO:0034285
Unigene13615	Protein GAST1 OS=Solanum lycopersicum GN=GAST1 PE=2 SV=1	gibberellin induced protein 3 [Petunia x hybrida]	GO:0010476//gibberellin mediated signaling pathway;GO:0034285;GO:0009746
Unigene13617	Stromal 70 kDa heat shock-related protein, chloroplastic OS=Pisum sativum GN=HSP70 PE=2 SV=1	chloroplast HSP70 [Cucumis sativus]	GO:0050896//response to stimulus;GO:0044267//cellular protein metabolic process
Unigene13620	Auxin response factor 6 OS=Oryza sativa subsp. japonica GN=ARF6 PE=1 SV=1	ARF8 [Solanum melongena]	GO:0010468//regulation of gene expression;GO:0006351//transcription, DNA-dependent;GO:0009755//hormone-mediated signaling pathway
Unigene13639	Chaperone protein dnaJ 6 OS=Arabidopsis thaliana GN=ATJ6 PE=1 SV=1	DNAJ heat shock N-terminal domain-containing protein [Arabidopsis lyrata subsp. lyrata] >gi|297328608|gb|EFH59027.1| DNAJ heat shock N-terminal domain-containing protein [Arabidopsis lyrata subsp. lyrata]	GO:0050896//response to stimulus;GO:0006464//protein modification process
Unigene13649	DNA damage-binding protein 1 OS=Solanum lycopersicum GN=DDB1 PE=1 SV=1	RecName: Full=DNA damage-binding protein 1; AltName: Full=UV-damaged DNA-binding protein 1 >gi|49484911|gb|AAT66742.1| UV-damaged DNA binding protein 1 [Solanum cheesmaniae]	GO:0009640//photomorphogenesis;GO:0007602//phototransduction;GO:0003006//reproductive developmental process;GO:0006350//transcription
Unigene13651	Probable phosphoglucomutase, cytoplasmic 1 OS=Arabidopsis thaliana GN=At1g23190 PE=1 SV=1	phosphoglucomutase [Arabidopsis thaliana] >gi|20148521|gb|AAM10151.1| phosphoglucomutase [Arabidopsis thaliana]	GO:0010038//response to metal ion;GO:0019318//hexose metabolic process
Unigene13659	ADIPOR-like receptor spbc12c2.09c OS=Schizosaccharomyces pombe GN=SPBC12C2.09c PE=2 SV=1	Hly-III related proteins [Medicago truncatula]	GO:0006970//response to osmotic stress;GO:0009719//response to endogenous stimulus;GO:0034285
Unigene13665	ATP-dependent helicase brm OS=Drosophila melanogaster GN=brm PE=1 SV=2	ATCHR12; ATP binding / DNA binding / helicase/ nucleic acid binding [Arabidopsis thaliana]	GO:0006970//response to osmotic stress
Unigene13676	Endoplasmin homolog OS=Catharanthus roseus GN=HSP90 PE=2 SV=1	RecName: Full=Endoplasmin homolog; AltName: Full=Glucose-regulated protein 94 homolog; Short=GRP-94 homolog; Flags: Precursor >gi|348696|gb|AAA16785.1| heat shock protein 90 [Catharanthus roseus]	GO:0010038//response to metal ion;GO:0044267//cellular protein metabolic process;GO:0009933//meristem structural organization;GO:0010073//meristem maintenance;GO:0006970//response to osmotic stress;GO:0010467//gene expression;GO:0015031//protein transport
Unigene13687	Probable salt tolerance-like protein At1g75540 OS=Arabidopsis thaliana GN=At1g75540 PE=1 SV=1	zinc finger (B-box type) family protein [Arabidopsis lyrata subsp. lyrata] >gi|297333444|gb|EFH63862.1| zinc finger (B-box type) family protein [Arabidopsis lyrata subsp. lyrata]	GO:0010468//regulation of gene expression;GO:0009743//response to carbohydrate stimulus
Unigene13690	Protein disulfide-isomerase OS=Datisca glomerata GN=PDI PE=2 SV=1	protein disulfide isomerase [Glycine max]	GO:0012501//programmed cell death;GO:0010038//response to metal ion;GO:0033554//cellular response to stress;GO:0019725//cellular homeostasis;GO:0006970//response to osmotic stress;GO:0009791//post-embryonic development
Unigene13704	Peptide-N(4)-(N-acetyl-beta-glucosaminyl)asparagine amidase OS=Arabidopsis thaliana GN=PNG1 PE=2 SV=1	At5g49570 [Arabidopsis thaliana]	GO:0009636//response to toxin;GO:0010033//response to organic substance;GO:0006281//DNA repair
Unigene13727	Probable serine/threonine-protein kinase At4g35230 OS=Arabidopsis thaliana GN=At4g35230 PE=1 SV=1	BSK1 (BR-SIGNALING KINASE 1); ATP binding / binding / kinase/ protein kinase/ protein tyrosine kinase [Arabidopsis thaliana] >gi|75331881|sp|Q944A7.1|Y4523_ARATH RecName: Full=Probable serine/threonine-protein kinase At4g35230 >gi|16612249|gb|AAL27496.1|AF439824_1 AT4g35230/F23E12_210 [Arabidopsis thaliana] >gi|22655470|gb|AAM98327.1| At4g35230/F23E12_210 [Arabidopsis thaliana]	GO:0043401;GO:0006464//protein modification process
Unigene13734	Thioredoxin-like protein slr0233 OS=Synechocystis sp. (strain PCC 6803) GN=slr0233 PE=3 SV=1	thioredoxin y [Populus trichocarpa] >gi|222843896|gb|EEE81443.1| thioredoxin y [Populus trichocarpa]	GO:0009314//response to radiation;GO:0018904;GO:0019725//cellular homeostasis;GO:0044093
Unigene13736	Luminal-binding protein 4 OS=Nicotiana tabacum GN=BIP4 PE=2 SV=1	RecName: Full=Luminal-binding protein 4; Short=BiP 4; AltName: Full=78 kDa glucose-regulated protein homolog 4; Short=GRP-78-4; Flags: Precursor >gi|19811|emb|CAA42659.1| luminal binding protein (BiP) [Nicotiana tabacum]	GO:0043161//proteasomal ubiquitin-dependent protein catabolic process;GO:0000741//karyogamy;GO:0006950//response to stress
Unigene13775	Phospholipid hydroperoxide glutathione peroxidase 1, chloroplastic OS=Arabidopsis thaliana GN=GPX1 PE=1 SV=2	glutathione peroxidase [Citrus reticulata]	GO:0008152//metabolic process;GO:0006950//response to stress
Unigene13787	Mitogen-activated protein kinase kinase 2 OS=Arabidopsis thaliana GN=MKK2 PE=1 SV=2	MAP kinase kinase [Nicotiana tabacum]	GO:0006952//defense response;GO:0051707//response to other organism;GO:0007243//protein kinase cascade;GO:0000302//response to reactive oxygen species;GO:0006464//protein modification process
Unigene13794	--	glutathione S-transferase [Panax ginseng]	GO:0009404//toxin metabolic process
Unigene13795	Uncharacterized protein At5g10860, mitochondrial OS=Arabidopsis thaliana GN=At5g10860 PE=1 SV=1	CBS domain-containing protein [Solenostemon scutellarioides]	GO:0006970//response to osmotic stress
Unigene13807	DNA excision repair protein ERCC-1 OS=Arabidopsis thaliana GN=ERCC1 PE=2 SV=1	ERCC1; 5'-flap endonuclease [Arabidopsis thaliana] >gi|55976606|sp|Q9MA98.1|ERCC1_ARATH RecName: Full=DNA excision repair protein ERCC-1; Short=AtERCC1; Short=AtRAD10; AltName: Full=Ultraviolet hypersensitive 7 >gi|9800490|gb|AAF99316.1|AF276082_1 ERCC1 [Arabidopsis thaliana] >gi|15215614|gb|AAK91352.1| AT3g05210/T12H1_18 [Arabidopsis thaliana] >gi|21435979|gb|AAM51569.1| AT3g05210/T12H1_18 [Arab…	GO:0009411//response to UV;GO:0006289//nucleotide-excision repair;GO:0010212//response to ionizing radiation;GO:0000725//recombinational repair
Unigene13814	Tocopherol cyclase, chloroplastic OS=Arabidopsis thaliana GN=VTE1 PE=1 SV=1	chloroplast tocopherol cyclase [Sesamum indicum]	GO:0009642//response to light intensity;GO:0006952//defense response;GO:0042360//vitamin E metabolic process;GO:0006778//porphyrin metabolic process;GO:0032787;GO:0016116//carotenoid metabolic process;GO:0008643//carbohydrate transport
Unigene13821	Calcium-dependent protein kinase 5 OS=Solanum tuberosum GN=CPK5 PE=2 SV=1	RecName: Full=Calcium-dependent protein kinase 5; Short=CDPK 5; Short=StCDPK5 >gi|146219326|dbj|BAF57914.1| calcium-dependent protein kinases [Solanum tuberosum]	GO:0010118//stomatal movement;GO:0032412;GO:0009755//hormone-mediated signaling pathway;GO:0006464//protein modification process
Unigene13827	Laccase-5 OS=Arabidopsis thaliana GN=LAC5 PE=2 SV=1	diphenol oxidase laccase [Striga asiatica]	GO:0009808//lignin metabolic process;GO:0010038//response to metal ion
Unigene13859	Glutamyl-tRNA reductase 1, chloroplastic OS=Cucumis sativus GN=HEMA1 PE=2 SV=1	glutamyl tRNA Reductase [Nicotiana tabacum]	GO:0009314//response to radiation;GO:0006779//porphyrin biosynthetic process
Unigene13868	Endoplasmin homolog OS=Arabidopsis thaliana GN=SHD PE=1 SV=1	ATP binding [Arabidopsis thaliana]	GO:0050896//response to stimulus;GO:0044267//cellular protein metabolic process
Unigene13872	Pyruvate kinase isozyme G, chloroplastic OS=Nicotiana tabacum PE=2 SV=1	PKP-BETA1 (PLASTIDIC PYRUVATE KINASE BETA SUBUNIT 1); pyruvate kinase [Arabidopsis thaliana] >gi|10177106|dbj|BAB10440.1| pyruvate kinase [Arabidopsis thaliana] >gi|21536743|gb|AAM61075.1| pyruvate kinase [Arabidopsis thaliana]	GO:0006007//glucose catabolic process;GO:0006631//fatty acid metabolic process;GO:0010038//response to metal ion;GO:0009791//post-embryonic development
Unigene13874	Cellulose synthase-like protein D2 OS=Oryza sativa subsp. japonica GN=CSLD2 PE=2 SV=1	glycosyltransferase, CAZy family GT2 [Populus trichocarpa] >gi|222839184|gb|EEE77535.1| glycosyltransferase, CAZy family GT2 [Populus trichocarpa]	GO:0045229//external encapsulating structure organization;GO:0048588;GO:0009250//glucan biosynthetic process;GO:0042546//cell wall biogenesis;GO:0006950//response to stress
Unigene13875	NADH-ubiquinone oxidoreductase 75 kDa subunit, mitochondrial OS=Solanum tuberosum PE=2 SV=1	RecName: Full=NADH-ubiquinone oxidoreductase 75 kDa subunit, mitochondrial; AltName: Full=76 kDa mitochondrial complex I subunit; AltName: Full=Complex I-75 kDa; Short=CI-75kD; Flags: Precursor >gi|758340|emb|CAA59818.1| 76 kDa mitochondrial complex I subunit [Solanum tuberosum]	GO:0022904//respiratory electron transport chain;GO:0051234//establishment of localization;GO:0003006//reproductive developmental process;GO:0043094//cellular metabolic compound salvage;GO:0006950//response to stress
Unigene13881	20 kDa chaperonin, chloroplastic OS=Arabidopsis thaliana GN=CPN21 PE=1 SV=2	chaperonin 21 precursor [Solanum lycopersicum]	GO:0010038//response to metal ion;GO:0044267//cellular protein metabolic process;GO:0006950//response to stress
Unigene13884	F-box/LRR-repeat protein 5 OS=Arabidopsis thaliana GN=FBL5 PE=2 SV=1	SKP2A [Arabidopsis thaliana] >gi|9454572|gb|AAF87895.1|AC015447_5 Unknown protein [Arabidopsis thaliana] >gi|16604366|gb|AAL24189.1| At1g21410/F24J8_17 [Arabidopsis thaliana] >gi|19699206|gb|AAL90969.1| At1g21410/F24J8_17 [Arabidopsis thaliana]	GO:0043161//proteasomal ubiquitin-dependent protein catabolic process;GO:0032446//protein modification by small protein conjugation;GO:0009408//response to heat;GO:0048522//positive regulation of cellular process;GO:0009733//response to auxin stimulus;GO:0048527//lateral root development
Unigene13893	ABSCISIC ACID-INSENSITIVE 5-like protein 7 OS=Arabidopsis thaliana GN=ABF4 PE=1 SV=1	transcription factor BZIP1 [Catharanthus roseus]	GO:0006970//response to osmotic stress;GO:0009755//hormone-mediated signaling pathway
Unigene13898	U-box domain-containing protein 11 OS=Arabidopsis thaliana GN=PUB11 PE=2 SV=2	ubiquitin protein ligase [Mangifera indica]	GO:0009743//response to carbohydrate stimulus;GO:0032446//protein modification by small protein conjugation
Unigene13922	Phytochrome B OS=Solanum tuberosum GN=PHYB PE=3 SV=2	phytochrome B [Solanum tuberosum]	GO:0006468//protein amino acid phosphorylation;GO:0010468//regulation of gene expression;GO:0007602//phototransduction;GO:0006351//transcription, DNA-dependent;GO:0050877//neurological system process
Unigene13929	Beta-amylase 1, chloroplastic OS=Arabidopsis thaliana GN=BAM1 PE=1 SV=1	beta-amylase 1 [Nicotiana langsdorffii x Nicotiana sanderae]	GO:0005982//starch metabolic process;GO:0009933//meristem structural organization;GO:0010073//meristem maintenance;GO:0003006//reproductive developmental process;GO:0006950//response to stress
Unigene13930	CTP synthase 2 OS=Xenopus laevis GN=ctps2 PE=2 SV=1	EMB2742 [Arabidopsis lyrata subsp. lyrata] >gi|297330757|gb|EFH61176.1| EMB2742 [Arabidopsis lyrata subsp. lyrata]	GO:0006220//pyrimidine nucleotide metabolic process;GO:0003006//reproductive developmental process;GO:0010038//response to metal ion
Unigene13950	Seryl-tRNA synthetase OS=Helianthus annuus PE=2 SV=1	RecName: Full=Seryl-tRNA synthetase; AltName: Full=Seryl-tRNA(Ser/Sec) synthetase; AltName: Full=Serine--tRNA ligase; Short=SerRS >gi|3451411|emb|CAB11470.1| seryl-tRNA synthetase [Helianthus annuus]	GO:0006418//tRNA aminoacylation for protein translation;GO:0010038//response to metal ion
Unigene13965	Calcineurin B-like protein 7 OS=Arabidopsis thaliana GN=CBL7 PE=2 SV=1	calcineurin B-like protein 03 [Physcomitrella patens]	GO:0019932//second-messenger-mediated signaling;GO:0009593//detection of chemical stimulus
Unigene13977	Outer plastidial membrane protein porin OS=Zea mays GN=POR1 PE=2 SV=1	pom30 [Solanum tuberosum]	GO:0006811//ion transport;GO:0051707//response to other organism
Unigene13985	HVA22-like protein a OS=Arabidopsis thaliana GN=HVA22A PE=2 SV=1	ATHVA22A [Arabidopsis thaliana] >gi|57012625|sp|Q9S7V4.1|HA22A_ARATH RecName: Full=HVA22-like protein a; Short=AtHVA22a >gi|4884944|gb|AAD31885.1|AF141977_1 AtHVA22a [Arabidopsis thaliana] >gi|12324799|gb|AAG52361.1|AC011765_13 AtHVA22a; 65476-64429 [Arabidopsis thaliana] >gi|4884932|gb|AAD31879.1| AtHVA22a [Arabidopsis thaliana]	GO:0009725//response to hormone stimulus;GO:0006972//hyperosmotic response
Unigene13989	Nascent polypeptide-associated complex subunit alpha-like protein 1 OS=Arabidopsis thaliana GN=At3g12390 PE=1 SV=1	PREDICTED: similar to nascent polypeptide associated complex alpha [Vitis vinifera]	GO:0006970//response to osmotic stress
Unigene14009	ATPase 11, plasma membrane-type OS=Arabidopsis thaliana GN=AHA11 PE=1 SV=1	PREDICTED: similar to plasma membrane H+ ATPase [Vitis vinifera]	GO:0006818//hydrogen transport;GO:0009206;GO:0006811//ion transport;GO:0006970//response to osmotic stress
Unigene14013	Chaperone protein dnaJ 20, chloroplastic OS=Arabidopsis thaliana GN=ATJ20 PE=2 SV=2	DnaJ-like protein isoform [Solanum phureja]	GO:0050896//response to stimulus
Unigene14038	EIN3-binding F-box protein 2 OS=Arabidopsis thaliana GN=EBF2 PE=1 SV=1	ein3-binding f-box protein 3 [Populus trichocarpa] >gi|222854641|gb|EEE92188.1| ein3-binding f-box protein 3 [Populus trichocarpa]	GO:0019941//modification-dependent protein catabolic process;GO:0009873//ethylene mediated signaling pathway
Unigene14042	Bifunctional monodehydroascorbate reductase and carbonic anhydrase nectarin-3 OS=Nicotiana langsdorffii x Nicotiana sanderae GN=NEC3 PE=1 SV=1	carbonic anhydrase family protein [Arabidopsis lyrata subsp. lyrata] >gi|297315751|gb|EFH46174.1| carbonic anhydrase family protein [Arabidopsis lyrata subsp. lyrata]	GO:0051707//response to other organism;GO:0006970//response to osmotic stress
Unigene14044	Ubiquitin-conjugating enzyme E2 4 OS=Arabidopsis thaliana GN=UBC4 PE=2 SV=2	UBC4 (UBIQUITIN CONJUGATING ENZYME 4); ubiquitin-protein ligase [Arabidopsis thaliana] >gi|21542468|sp|P42748.2|UBC4_ARATH RecName: Full=Ubiquitin-conjugating enzyme E2 4; AltName: Full=Ubiquitin-conjugating enzyme E2-21 kDa 1; AltName: Full=Ubiquitin-protein ligase 4; AltName: Full=Ubiquitin carrier protein 4 >gi|9758043|dbj|BAB08506.1| ubiquitin-conjugating enzyme E2-21 kD 1 (ubiquitin-protein …	GO:0060255;GO:0019941//modification-dependent protein catabolic process;GO:0006950//response to stress;GO:0032446//protein modification by small protein conjugation
Unigene14045	DNA-damage-repair/toleration protein DRT100 OS=Arabidopsis thaliana GN=DRT100 PE=2 SV=2	DRT100 [Populus deltoides]	GO:0042221//response to chemical stimulus;GO:0009411//response to UV
Unigene14058	Peroxisomal targeting signal 1 receptor OS=Gallus gallus GN=PEX5 PE=2 SV=1	peroxisomal targeting signal 1 receptor [Nicotiana tabacum]	GO:0009725//response to hormone stimulus;GO:0006605//protein targeting
Unigene14059	--	CKI1 (CASEIN KINASE I); kinase/ protein serine/threonine kinase [Arabidopsis thaliana] >gi|9965745|gb|AAG10149.1|AF250343_1 casein kinase I [Arabidopsis thaliana] >gi|1103318|emb|CAA55395.1| casein kinase I [Arabidopsis thaliana] >gi|2244791|emb|CAB10213.1| casein kinase I [Arabidopsis thaliana] >gi|7268139|emb|CAB78476.1| casein kinase I [Arabidopsis thaliana] >gi|15450525|gb|AAK96555.1| AT4g143…	GO:0009888//tissue development;GO:0006796//phosphate metabolic process;GO:0048229//gametophyte development;GO:0040007//growth;GO:0009755//hormone-mediated signaling pathway;GO:0006464//protein modification process
Unigene14068	RING finger protein B OS=Dictyostelium discoideum GN=rngB PE=2 SV=2	SBP1 [Nicotiana alata]	GO:0000302//response to reactive oxygen species;GO:0006790//sulfur metabolic process;GO:0010269//response to selenium ion
Unigene14074	--	kinase family protein [Arabidopsis lyrata subsp. lyrata] >gi|297335877|gb|EFH66294.1| kinase family protein [Arabidopsis lyrata subsp. lyrata]	GO:0043401;GO:0010051//xylem and phloem pattern formation;GO:0007165//signal transduction;GO:0006464//protein modification process
Unigene14089	Vacuolar protein sorting-associated protein 53 homolog OS=Mus musculus GN=Vps53 PE=2 SV=1	heat-intolerant 1 [Arabidopsis lyrata subsp. lyrata] >gi|297340099|gb|EFH70516.1| heat-intolerant 1 [Arabidopsis lyrata subsp. lyrata]	GO:0048193//Golgi vesicle transport;GO:0006950//response to stress
Unigene14093	Auxin-responsive protein IAA9 OS=Arabidopsis thaliana GN=IAA9 PE=1 SV=1	auxin-regulated protein [Striga asiatica]	GO:0009755//hormone-mediated signaling pathway;GO:0010467//gene expression
Unigene14096	--	GDP-L-galactose phosphorylase [Actinidia deliciosa]	GO:0019852//L-ascorbic acid metabolic process;GO:0052482;GO:0009719//response to endogenous stimulus
Unigene14101	Splicing factor U2af small subunit B OS=Arabidopsis thaliana GN=U2AF35B PE=2 SV=1	splicing factor U2af 38 kDa subunit [Zea mays] >gi|195639644|gb|ACG39290.1| splicing factor U2af 38 kDa subunit [Zea mays]	GO:0009648//photoperiodism
Unigene14104	Polyadenylate-binding protein 2 OS=Arabidopsis thaliana GN=PAB2 PE=1 SV=1	poly(A)-mRNA binding protein [Anemia phyllitidis]	GO:0010038//response to metal ion
Unigene14105	Alanine aminotransferase 2 OS=Panicum miliaceum PE=1 SV=1	AlaT1 [Vitis vinifera]	GO:0006749//glutathione metabolic process;GO:0043094//cellular metabolic compound salvage;GO:0006950//response to stress
Unigene14121	Ubiquitin-conjugating enzyme E2 variant 1A OS=Arabidopsis thaliana GN=UEV1A PE=1 SV=1	ubiquitin-conjugating enzyme 2 [Arachis hypogaea]	GO:0070646;GO:0060255;GO:0006281//DNA repair
Unigene14122	Peptide transporter PTR5 OS=Arabidopsis thaliana GN=PTR5 PE=2 SV=1	TGF-beta receptor, type I/II extracellular region; ABC transporter related [Medicago truncatula]	GO:0051707//response to other organism;GO:0015833//peptide transport
Unigene14152	Cyclin-T1-5 OS=Arabidopsis thaliana GN=CYCT1-5 PE=2 SV=2	cyclin T1 [Medicago truncatula]	GO:0048827//phyllome development;GO:0000904//cell morphogenesis involved in differentiation;GO:0051707//response to other organism
Unigene14169	Hexokinase-3 OS=Arabidopsis thaliana GN=At1g50460 PE=1 SV=1	hexokinase 6 [Nicotiana tabacum]	GO:0006007//glucose catabolic process;GO:0008219//cell death;GO:0009757//hexose mediated signaling;GO:0006970//response to osmotic stress
Unigene14179	Phospholipid hydroperoxide glutathione peroxidase 1, chloroplastic OS=Arabidopsis thaliana GN=GPX1 PE=1 SV=2	glutathione peroxidase [Populus trichocarpa] >gi|222854687|gb|EEE92234.1| glutathione peroxidase [Populus trichocarpa]	GO:0008152//metabolic process;GO:0006950//response to stress
Unigene14187	Uric acid degradation bifunctional protein TTL OS=Arabidopsis thaliana GN=TTL PE=1 SV=1	peroxisomal S-allantoin synthase splice variant 1 [Arabidopsis thaliana]	GO:0043401;GO:0001558//regulation of cell growth;GO:0051260//protein homooligomerization;GO:0000255//allantoin metabolic process;GO:0051234//establishment of localization
Unigene14189	--	regulator of G-protein signaling 1 [Arabidopsis lyrata subsp. lyrata] >gi|297321144|gb|EFH51565.1| regulator of G-protein signaling 1 [Arabidopsis lyrata subsp. lyrata]	GO:0009725//response to hormone stimulus;GO:0043087//regulation of GTPase activity;GO:0009746;GO:0009756//carbohydrate mediated signaling;GO:0008283//cell proliferation;GO:0006950//response to stress
Unigene14228	Probable RNA helicase SDE3 OS=Arabidopsis thaliana GN=SDE3 PE=2 SV=1	RNA helicase SDE3 [Arabidopsis thaliana]	GO:0045087//innate immune response
Unigene14237	1-aminocyclopropane-1-carboxylate oxidase OS=Brassica juncea GN=ACO PE=2 SV=1	ACC oxidase ACCO2 [Manihot esculenta]	GO:0006555//methionine metabolic process;GO:0006970//response to osmotic stress
Unigene14239	Probable histone acetyltransferase HAC-like 1 OS=Oryza sativa subsp. japonica GN=Os02g0137500 PE=3 SV=2	BT4 (BTB AND TAZ DOMAIN PROTEIN 4); protein binding / transcription regulator [Arabidopsis thaliana]	GO:0009725//response to hormone stimulus;GO:0009743//response to carbohydrate stimulus;GO:0006351//transcription, DNA-dependent
Unigene14242	--	BAP2 (BON ASSOCIATION PROTEIN 2) [Arabidopsis thaliana] >gi|94442457|gb|ABF19016.1| At2g45760 [Arabidopsis thaliana]	GO:0006950//response to stress;GO:0009628//response to abiotic stimulus
Unigene14245	Probable gibberellin receptor GID1L3 OS=Arabidopsis thaliana GN=GID1L3 PE=1 SV=1	gibberellic acid receptor-b [Gossypium hirsutum]	GO:0009312//oligosaccharide biosynthetic process;GO:0003006//reproductive developmental process;GO:0009740//gibberellic acid mediated signaling pathway
Unigene14258	Copper-transporting ATPase RAN1 OS=Arabidopsis thaliana GN=RAN1 PE=1 SV=1	heavy metal ATPase [Populus trichocarpa] >gi|222833770|gb|EEE72247.1| heavy metal ATPase [Populus trichocarpa]	GO:0010118//stomatal movement;GO:0000160//two-component signal transduction system (phosphorelay);GO:0009725//response to hormone stimulus;GO:0009206;GO:0000041//transition metal ion transport
Unigene14259	Acyl-CoA-binding domain-containing protein 1 OS=Arabidopsis thaliana GN=ACBP1 PE=1 SV=2	membrane acyl-CoA binding protein [Agave americana]	GO:0006950//response to stress;GO:0006810//transport;GO:0044238//primary metabolic process;GO:0010038//response to metal ion
Unigene15274	BEL1-like homeodomain protein 1 OS=Arabidopsis thaliana GN=BLH1 PE=1 SV=1	BEL29 protein [Solanum palustre]	GO:0009725//response to hormone stimulus;GO:0000741//karyogamy;GO:0009608//response to symbiont;GO:0010218//response to far red light
Unigene15296	Ethylene-responsive transcription factor ERF026 OS=Arabidopsis thaliana GN=ERF026 PE=2 SV=1	AP2 domain class transcription factor [Malus x domestica]	GO:0010468//regulation of gene expression;GO:0006351//transcription, DNA-dependent;GO:0006952//defense response
Unigene15303	Zeaxanthin epoxidase, chloroplastic OS=Solanum lycopersicum PE=2 SV=1	zeaxanthin epoxidase [Oncidium Gower Ramsey]	GO:0009687//abscisic acid metabolic process;GO:0009725//response to hormone stimulus;GO:0006091//generation of precursor metabolites and energy;GO:0016114//terpenoid biosynthetic process
Unigene15312	--	2-nitropropane dioxygenase [Gossypium hirsutum]	GO:0009608//response to symbiont;GO:0008152//metabolic process;GO:0010038//response to metal ion
Unigene15317	Elongation factor 1-alpha OS=Arabidopsis thaliana GN=A1 PE=1 SV=1	elongation factor 1 alpha [Brassica napus]	GO:0006412//translation;GO:0010038//response to metal ion
Unigene15334	--	CTV.2 [Citrus trifoliata]	GO:0003002;GO:0009725//response to hormone stimulus;GO:0003006//reproductive developmental process
Unigene15337	Probable phospholipid hydroperoxide glutathione peroxidase OS=Nicotiana sylvestris PE=2 SV=1	glutathion peroxidase [Plantago major]	GO:0008152//metabolic process;GO:0006950//response to stress
Unigene15340	UPF0486 protein C1orf59 homolog OS=Danio rerio GN=si:ch211-199m3.6 PE=2 SV=2	HEN1 [Arabidopsis thaliana]	GO:0006379//mRNA cleavage;GO:0009908//flower development;GO:0045087//innate immune response;GO:0035195//gene silencing by miRNA;GO:0016246//RNA interference
Unigene15342	Chlorophyll a-b binding protein CP29.2, chloroplastic OS=Arabidopsis thaliana GN=LHCB4.2 PE=1 SV=1	chloroplast pigment-binding protein CP29 [Nicotiana tabacum]	GO:0009639//response to red or far red light;GO:0006091//generation of precursor metabolites and energy
Unigene15352	Electron transfer flavoprotein-ubiquinone oxidoreductase, mitochondrial OS=Pongo abelii GN=ETFDH PE=2 SV=1	ETFQO (electron-transfer flavoprotein:ubiquinone oxidoreductase); catalytic/ electron carrier/ electron-transferring-flavoprotein dehydrogenase [Arabidopsis thaliana]	GO:0009642//response to light intensity;GO:0006551//leucine metabolic process
Unigene15355	Chaperone protein dnaJ 1, mitochondrial OS=Arabidopsis thaliana GN=ATJ1 PE=2 SV=2	DnaJ-like protein [Nicotiana tabacum]	GO:0051084//'de novo' posttranslational protein folding;GO:0007349//cellularization;GO:0048229//gametophyte development;GO:0000741//karyogamy;GO:0003006//reproductive developmental process;GO:0006950//response to stress
Unigene15358	NAC domain-containing protein 78 OS=Arabidopsis thaliana GN=NAC078 PE=2 SV=2	nam-like protein 9 [Petunia x hybrida]	GO:0009642//response to light intensity;GO:0009813//flavonoid biosynthetic process;GO:0010468//regulation of gene expression;GO:0032501//multicellular organismal process;GO:0010557//positive regulation of macromolecule biosynthetic process
Unigene15362	Phosphopantetheine adenylyltransferase OS=Arabidopsis thaliana GN=COAD PE=1 SV=1	4-phosphopantetheine adenylyltransferase [Arabidopsis lyrata subsp. lyrata] >gi|297329963|gb|EFH60382.1| 4-phosphopantetheine adenylyltransferase [Arabidopsis lyrata subsp. lyrata]	GO:0010876;GO:0009108//coenzyme biosynthetic process;GO:0006970//response to osmotic stress;GO:0006140;GO:0006810//transport
Unigene15368	Protein kinase G11A OS=Oryza sativa subsp. japonica GN=Os06g0291600 PE=2 SV=1	serine/threonine protein kinase [Pisum sativum]	GO:0048588;GO:0009755//hormone-mediated signaling pathway;GO:0009630//gravitropism;GO:0009793//embryonic development ending in seed dormancy;GO:0000904//cell morphogenesis involved in differentiation;GO:0006464//protein modification process
Unigene15387	Histidinol dehydrogenase, chloroplastic OS=Arabidopsis thaliana GN=HDH PE=2 SV=1	ATHDH (HISTIDINOL DEHYDROGENASE); histidinol dehydrogenase [Arabidopsis thaliana] >gi|29427983|sp|Q9C5U8.1|HISX_ARATH RecName: Full=Histidinol dehydrogenase, chloroplastic; Short=HDH; Flags: Precursor >gi|13516461|dbj|BAB40445.1| histidinol dehydrogenase [Arabidopsis thaliana] >gi|14532514|gb|AAK63985.1| AT5g63890/MGI19_9 [Arabidopsis thaliana] >gi|23505959|gb|AAN28839.1| At5g63890/MGI19_9 [Arabi…	GO:0009416//response to light stimulus;GO:0048229//gametophyte development;GO:0006547//histidine metabolic process
Unigene15430	Protein FAR1-RELATED SEQUENCE 4 OS=Arabidopsis thaliana GN=FRS4 PE=2 SV=1	RecName: Full=Protein FAR1-RELATED SEQUENCE 4 >gi|34222080|gb|AAQ62876.1| At1g76320 [Arabidopsis thaliana]	GO:0006631//fatty acid metabolic process;GO:0006970//response to osmotic stress;GO:0010017//red or far red light signaling pathway
Unigene15438	LL-diaminopimelate aminotransferase, chloroplastic OS=Arabidopsis thaliana GN=DAP PE=1 SV=1	AGD2 (ABERRANT GROWTH AND DEATH 2); L,L-diaminopimelate aminotransferase/ transaminase [Arabidopsis thaliana] >gi|75163801|sp|Q93ZN9.1|DAPAT_ARATH RecName: Full=LL-diaminopimelate aminotransferase, chloroplastic; Short=LL-DAP-aminotransferase; Short=DAP-aminotransferase; Short=DAP-AT; Short=AtDAP-AT; AltName: Full=Protein ABERRANT GROWTH AND DEATH 2; Flags: Precursor >gi|15912291|gb|AAL08279.1| A…	GO:0032012//regulation of ARF protein signal transduction;GO:0009085//lysine biosynthetic process;GO:0009627//systemic acquired resistance
Unigene15477	Casein kinase II subunit alpha OS=Zea mays GN=ACK2 PE=1 SV=1	casein kinase II alpha subunit [Sinapis alba]	GO:0006464//protein modification process;GO:0009791//post-embryonic development;GO:0009416//response to light stimulus
Unigene15488	U-box domain-containing protein 27 OS=Arabidopsis thaliana GN=PUB27 PE=2 SV=1	photoperiod responsive protein [Solanum tuberosum subsp. andigena]	GO:0009743//response to carbohydrate stimulus;GO:0032446//protein modification by small protein conjugation
Unigene15501	Mannose-1-phosphate guanyltransferase OS=Trichoderma reesei GN=mpg1 PE=1 SV=1	GMP [Carica papaya]	GO:0006952//defense response;GO:0010035//response to inorganic substance;GO:0019852//L-ascorbic acid metabolic process;GO:0009719//response to endogenous stimulus;GO:0009250//glucan biosynthetic process;GO:0006970//response to osmotic stress
Unigene15508	DNA cross-link repair protein pso2/snm1 OS=Schizosaccharomyces pombe GN=pso2 PE=2 SV=3	ATP dependent DNA ligase family protein [Arabidopsis thaliana]	GO:0006259//DNA metabolic process;GO:0006950//response to stress
Unigene15514	Ethylene-responsive transcription factor WIN1 OS=Arabidopsis thaliana GN=WIN1 PE=2 SV=1	AP2 transcription factor [Brassica carinata]	GO:0000160//two-component signal transduction system (phosphorelay);GO:0006633//fatty acid biosynthetic process;GO:0010468//regulation of gene expression;GO:0006351//transcription, DNA-dependent;GO:0006950//response to stress
Unigene15537	Abscisic acid receptor PYL1 OS=Arabidopsis thaliana GN=PYL1 PE=1 SV=1	RecName: Full=Abscisic acid receptor PYL1; AltName: Full=PYR1-like protein 1; AltName: Full=ABI1-binding protein 6; AltName: Full=Regulatory components of ABA receptor 9	GO:0009755//hormone-mediated signaling pathway
Unigene15544	Myrosinase 5 OS=Arabidopsis thaliana GN=TGG5 PE=1 SV=1	beta-glucosidase [Olea europaea subsp. europaea]	GO:0006970//response to osmotic stress;GO:0044238//primary metabolic process
Unigene15556	DnaJ homolog subfamily B member 13 OS=Mus musculus GN=Dnajb13 PE=2 SV=1	At3g08910 [Arabidopsis thaliana]	GO:0044267//cellular protein metabolic process;GO:0050896//response to stimulus
Unigene15557	Two-component response regulator ARR9 OS=Arabidopsis thaliana GN=ARR9 PE=1 SV=1	SRR198 [Striga asiatica]	GO:0048511//rhythmic process;GO:0009755//hormone-mediated signaling pathway;GO:0006351//transcription, DNA-dependent
Unigene15562	Short-chain type dehydrogenase/reductase OS=Picea abies PE=2 SV=1	short-chain dehydrogenase/reductase family protein [Arabidopsis lyrata subsp. lyrata] >gi|297309000|gb|EFH39425.1| short-chain dehydrogenase/reductase family protein [Arabidopsis lyrata subsp. lyrata]	GO:0010035//response to inorganic substance;GO:0008152//metabolic process
Unigene15569	CBL-interacting serine/threonine-protein kinase 14 OS=Arabidopsis thaliana GN=CIPK14 PE=1 SV=1	CBL-interacting protein kinase 16 [Populus trichocarpa]	GO:0006464//protein modification process;GO:0009628//response to abiotic stimulus
Unigene15589	PP2A regulatory subunit TAP46 OS=Arabidopsis thaliana GN=TAP46 PE=1 SV=2	Os12g0137500 [Oryza sativa Japonica Group] >gi|77552970|gb|ABA95766.1| TAP42-like family protein, expressed [Oryza sativa (japonica cultivar-group)] >gi|113648616|dbj|BAF29128.1| Os12g0137500 [Oryza sativa Japonica Group]	GO:0050896//response to stimulus;GO:0007165//signal transduction
Unigene15597	FAM10 family protein At4g22670 OS=Arabidopsis thaliana GN=At4g22670 PE=1 SV=1	tetratricoredoxin [Nicotiana tabacum]	GO:0006461//protein complex assembly;GO:0044267//cellular protein metabolic process;GO:0009408//response to heat
Unigene15606	--	disease resistance-responsive protein-related / dirigent protein-related [Arabidopsis thaliana] >gi|28372910|gb|AAO39937.1| At1g58170 [Arabidopsis thaliana]	GO:0006950//response to stress;GO:0009699//phenylpropanoid biosynthetic process
Unigene15609	Uncharacterized aminotransferase y4uB OS=Rhizobium sp. (strain NGR234) GN=NGR_a01380 PE=3 SV=1	OSIGBa0126B18.7 [Oryza sativa (indica cultivar-group)]	GO:0048868//pollen tube development;GO:0048731;GO:0006105//succinate metabolic process;GO:0010038//response to metal ion;GO:0009875//pollen-pistil interaction;GO:0048608//reproductive structure development;GO:0009448//gamma-aminobutyric acid metabolic process;GO:0009063//cellular amino acid catabolic process;GO:0006950//response to stress;GO:0000904//cell morphogenesis involved in differentiation
Unigene15618	Protein TIFY 10A OS=Arabidopsis thaliana GN=TIFY10A PE=1 SV=1	PnFL-2 [Ipomoea batatas]	GO:0006952//defense response;GO:0009719//response to endogenous stimulus;GO:0009791//post-embryonic development;GO:0048229//gametophyte development
Unigene15631	Probable serine/threonine-protein kinase At4g35230 OS=Arabidopsis thaliana GN=At4g35230 PE=1 SV=1	BSK1 (BR-SIGNALING KINASE 1); ATP binding / binding / kinase/ protein kinase/ protein tyrosine kinase [Arabidopsis thaliana] >gi|75331881|sp|Q944A7.1|Y4523_ARATH RecName: Full=Probable serine/threonine-protein kinase At4g35230 >gi|16612249|gb|AAL27496.1|AF439824_1 AT4g35230/F23E12_210 [Arabidopsis thaliana] >gi|22655470|gb|AAM98327.1| At4g35230/F23E12_210 [Arabidopsis thaliana]	GO:0043401;GO:0006464//protein modification process
Unigene15659	--	DNAJ heat shock N-terminal domain-containing protein [Arabidopsis thaliana] >gi|18396006|ref|NP_565322.1| DNAJ heat shock N-terminal domain-containing protein [Arabidopsis thaliana] >gi|4755195|gb|AAD29062.1| expressed protein [Arabidopsis thaliana] >gi|15983799|gb|AAL10496.1| At2g05250/F5G3.15 [Arabidopsis thaliana] >gi|24111445|gb|AAN46891.1| At2g05250/F5G3.15 [Arabidopsis thaliana]	GO:0044267//cellular protein metabolic process;GO:0050896//response to stimulus
Unigene15660	Probable steroid reductase DET2 OS=Arabidopsis thaliana GN=DET2 PE=2 SV=2	steroid 5alpha-reductase [Ipomoea nil]	GO:0048878//chemical homeostasis;GO:0016129;GO:0009314//response to radiation
Unigene15669	Ubiquitin-like protein SMT3 OS=Arabidopsis thaliana GN=SMT3 PE=1 SV=2	SUMO1 (SMALL UBIQUITIN-LIKE MODIFIER 1); protein binding / protein tag [Arabidopsis thaliana] >gi|21542462|sp|P55852.2|SMT3_ARATH RecName: Full=Ubiquitin-like protein SMT3 >gi|4455207|emb|CAB36530.1| ubiquitin-like protein [Arabidopsis thaliana] >gi|7269536|emb|CAB79539.1| ubiquitin-like protein [Arabidopsis thaliana] >gi|18252867|gb|AAL62360.1| ubiquitin-like protein [Arabidopsis thaliana] >gi|2…	GO:0043392//negative regulation of DNA binding;GO:0032446//protein modification by small protein conjugation;GO:0009408//response to heat
Unigene15699	Obg-like ATPase 1 OS=Xenopus tropicalis GN=ola1 PE=2 SV=1	GTP-binding protein [Capsicum annuum]	GO:0006826//iron ion transport;GO:0010038//response to metal ion
Unigene15710	Snakin-1 OS=Solanum tuberosum GN=SN1 PE=1 SV=1	RecName: Full=Snakin-1; Flags: Precursor >gi|14627134|emb|CAC44032.1| snakin-1 [Solanum tuberosum]	GO:0006950//response to stress
Unigene15728	Abscisic acid receptor PYL6 OS=Arabidopsis thaliana GN=PYL6 PE=1 SV=1	bet v I allergen family protein [Arabidopsis lyrata subsp. lyrata] >gi|297327554|gb|EFH57974.1| bet v I allergen family protein [Arabidopsis lyrata subsp. lyrata]	GO:0009755//hormone-mediated signaling pathway
Unigene15733	Indole-3-acetic acid-amido synthetase GH3.6 OS=Arabidopsis thaliana GN=GH3.6 PE=1 SV=1	DFL1 (DWARF IN LIGHT 1); indole-3-acetic acid amido synthetase [Arabidopsis thaliana] >gi|62900334|sp|Q9LSQ4.1|GH36_ARATH RecName: Full=Indole-3-acetic acid-amido synthetase GH3.6; AltName: Full=Auxin-responsive GH3-like protein 6; Short=AtGH3-6; AltName: Full=Protein DWARF IN LIGHT 1; Short=DFL-1 >gi|8885594|dbj|BAA97524.1| auxin-responsive-like protein [Arabidopsis thaliana] >gi|11041726|dbj|BA…	GO:0048878//chemical homeostasis;GO:0009314//response to radiation;GO:0000902//cell morphogenesis;GO:0009755//hormone-mediated signaling pathway
Unigene15735	Auxin-responsive protein IAA11 OS=Arabidopsis thaliana GN=IAA11 PE=2 SV=1	aux/IAA protein [Populus tremula x Populus tremuloides]	GO:0009725//response to hormone stimulus;GO:0009987//cellular process
Unigene15763	--	universal stress protein (USP) family protein [Arabidopsis thaliana] >gi|28950695|gb|AAO63271.1| At1g68300 [Arabidopsis thaliana]	GO:0050896//response to stimulus
Unigene15773	NAC domain-containing protein 2 OS=Arabidopsis thaliana GN=NAC002 PE=2 SV=2	nam-like protein 10 [Petunia x hybrida]	GO:0050789//regulation of biological process;GO:0009738//abscisic acid mediated signaling pathway;GO:0006950//response to stress
Unigene15790	NAC domain-containing protein 2 OS=Arabidopsis thaliana GN=NAC002 PE=2 SV=2	nam-like protein [Camellia sinensis]	GO:0010468//regulation of gene expression;GO:0032501//multicellular organismal process;GO:0009738//abscisic acid mediated signaling pathway;GO:0006950//response to stress
Unigene15797	Dehydrogenase/reductase SDR family member 4 OS=Pongo abelii GN=DHRS4 PE=2 SV=2	peroxisomal short-chain dehydrogenase/reductase family protein [Glycine max]	GO:0009850//auxin metabolic process;GO:0048588;GO:0009733//response to auxin stimulus
Unigene15805	Anthranilate synthase component I-1, chloroplastic OS=Arabidopsis thaliana GN=ASA1 PE=2 SV=1	anthranilate synthase alpha 2 [Camptotheca acuminata]	GO:0009725//response to hormone stimulus;GO:0009850//auxin metabolic process;GO:0006568//tryptophan metabolic process;GO:0048527//lateral root development;GO:0006950//response to stress
Unigene15826	Beta-glucosidase 26, peroxisomal OS=Arabidopsis thaliana GN=BGLU26 PE=1 SV=1	prunasin hydrolase isoform PH A precursor [Prunus serotina]	GO:0052482;GO:0019762//glucosinolate catabolic process;GO:0050832//defense response to fungus
Unigene15827	Serine/threonine-protein kinase CTR1 OS=Arabidopsis thaliana GN=CTR1 PE=1 SV=1	CTR1-like protein kinase [Solanum lycopersicum] >gi|40781634|gb|AAR89823.1| CTR1-like protein kinase [Solanum lycopersicum]	GO:0017145//stem cell division;GO:0009756//carbohydrate mediated signaling;GO:0009873//ethylene mediated signaling pathway;GO:0034285;GO:0048506;GO:0006464//protein modification process;GO:0009685
Unigene15830	Basic 7S globulin OS=Glycine max GN=BG PE=1 SV=2	EDGP precursor [Daucus carota]	GO:0006970//response to osmotic stress
Unigene15836	Xyloglucan endotransglucosylase/hydrolase protein 22 OS=Arabidopsis thaliana GN=XTH22 PE=1 SV=1	xyloglucan endotransglucosylase-hydrolase XTH9 [Solanum lycopersicum]	GO:0009725//response to hormone stimulus;GO:0044042//glucan metabolic process;GO:0009605//response to external stimulus;GO:0006950//response to stress;GO:0007047//cell wall organization
Unigene15866	Heat stress transcription factor B-2b OS=Arabidopsis thaliana GN=HSFB2B PE=2 SV=1	HSP transcription factor [Vitis pseudoreticulata]	GO:0031323//regulation of cellular metabolic process;GO:0009743//response to carbohydrate stimulus
Unigene15877	DNA repair protein RAD51 homolog 4 OS=Arabidopsis thaliana GN=RAD51D PE=2 SV=2	RAD51D (ARABIDOPSIS HOMOLOG OF RAD51 D); ATP binding / DNA binding / DNA-dependent ATPase [Arabidopsis thaliana] >gi|83305360|sp|Q9LQQ2.2|RA51D_ARATH RecName: Full=DNA repair protein RAD51 homolog 4; Short=AtRAD51D >gi|58430742|dbj|BAD89165.1| AtRAD51D [Arabidopsis thaliana] >gi|90969171|gb|ABE02570.1| RAD51D splice variant a [Arabidopsis thaliana] >gi|90969179|gb|ABE02658.1| RAD51D splice varian…	GO:0009607//response to biotic stimulus;GO:0006310//DNA recombination
Unigene15895	Thaumatin-like protein 1 OS=Pyrus pyrifolia GN=TL1 PE=1 SV=1	At5g24620 [Arabidopsis thaliana]	GO:0009607//response to biotic stimulus
Unigene159	Protein ABSCISIC ACID-INSENSITIVE 5 OS=Arabidopsis thaliana GN=ABI5 PE=1 SV=1	abscisic acid insensitive [Cucumis sativus]	GO:0032583//regulation of gene-specific transcription;GO:0009756//carbohydrate mediated signaling;GO:0006970//response to osmotic stress;GO:0010029//regulation of seed germination;GO:0043623//cellular protein complex assembly;GO:0009725//response to hormone stimulus
Unigene15906	RING-H2 finger protein ATL5B OS=Arabidopsis thaliana GN=ATL5B PE=2 SV=1	Os06g0271600 [Oryza sativa Japonica Group] >gi|113595402|dbj|BAF19276.1| Os06g0271600 [Oryza sativa Japonica Group]	GO:0009743//response to carbohydrate stimulus
Unigene15912	Endoplasmin homolog OS=Catharanthus roseus GN=HSP90 PE=2 SV=1	RecName: Full=Endoplasmin homolog; AltName: Full=Glucose-regulated protein 94 homolog; Short=GRP-94 homolog; Flags: Precursor >gi|348696|gb|AAA16785.1| heat shock protein 90 [Catharanthus roseus]	GO:0010038//response to metal ion;GO:0044267//cellular protein metabolic process;GO:0009933//meristem structural organization;GO:0010073//meristem maintenance;GO:0006970//response to osmotic stress;GO:0015031//protein transport
Unigene15921	Sumo-conjugating enzyme ubc9 OS=Dictyostelium discoideum GN=ubc9 PE=3 SV=1	Os10g0536000 [Oryza sativa Japonica Group] >gi|113639776|dbj|BAF27081.1| Os10g0536000 [Oryza sativa Japonica Group]	GO:0070646;GO:0060255;GO:0009725//response to hormone stimulus;GO:0003006//reproductive developmental process;GO:0032446//protein modification by small protein conjugation
Unigene15938	Auxin response factor 4 OS=Arabidopsis thaliana GN=ARF4 PE=2 SV=1	auxin response factor 4 [Solanum lycopersicum]	GO:0010468//regulation of gene expression;GO:0009725//response to hormone stimulus;GO:0006350//transcription
Unigene15939	FACT complex subunit SPT16 OS=Oryza sativa subsp. japonica GN=SPT16 PE=2 SV=2	global transcription factor group [Populus trichocarpa] >gi|222871432|gb|EEF08563.1| global transcription factor group [Populus trichocarpa]	GO:0006259//DNA metabolic process;GO:0033554//cellular response to stress;GO:0003006//reproductive developmental process;GO:0010467//gene expression
Unigene15950	L-ascorbate peroxidase 3, peroxisomal OS=Arabidopsis thaliana GN=APX3 PE=1 SV=1	peroxisomal ascorbate peroxidase [Avicennia marina] >gi|154467192|gb|ABS82577.1| ascorbate peroxidase [Avicennia marina]	GO:0006950//response to stress;GO:0008152//metabolic process
Unigene15991	Tubulin beta-6 chain OS=Arabidopsis thaliana GN=TUBB6 PE=2 SV=1	tubulin beta chain [Lotus japonicus]	GO:0043623//cellular protein complex assembly;GO:0006970//response to osmotic stress;GO:0007017//microtubule-based process
Unigene16	Aminopeptidase N OS=Escherichia coli (strain K12) GN=pepN PE=1 SV=2	peptidase M1 family protein [Arabidopsis thaliana]	GO:0019538//protein metabolic process;GO:0010038//response to metal ion
Unigene16003	Common plant regulatory factor 1 OS=Petroselinum crispum GN=CPRF1 PE=2 SV=1	G-box binding protein 1 [Catharanthus roseus]	GO:0010468//regulation of gene expression;GO:0009725//response to hormone stimulus;GO:0006351//transcription, DNA-dependent
Unigene16062	--	phytoalexin-deficient 4-1 protein [Solanum tuberosum]	GO:0048646//anatomical structure formation involved in morphogenesis;GO:0042742//defense response to bacterium;GO:0009627//systemic acquired resistance;GO:0042743//hydrogen peroxide metabolic process;GO:0010260//organ senescence
Unigene16104	Heat shock cognate 70 kDa protein OS=Petunia hybrida GN=HSP70 PE=2 SV=1	PREDICTED: similar to HSC70-1 (heat shock cognate 70 kDa protein 1); ATP binding isoform 2 [Vitis vinifera]	GO:0008152//metabolic process;GO:0050896//response to stimulus
Unigene16121	--	dsRNA-binding protein 5 [Arabidopsis lyrata subsp. lyrata] >gi|297316491|gb|EFH46914.1| dsRNA-binding protein 5 [Arabidopsis lyrata subsp. lyrata]	GO:0030422//production of siRNA involved in RNA interference
Unigene16137	Auxin response factor 5 OS=Arabidopsis thaliana GN=ARF5 PE=1 SV=3	auxin response factor 5 [Solanum lycopersicum]	GO:0006412//translation;GO:0009888//tissue development;GO:0010468//regulation of gene expression;GO:0010051//xylem and phloem pattern formation;GO:0009755//hormone-mediated signaling pathway;GO:0048513//organ development;GO:0009791//post-embryonic development;GO:0006351//transcription, DNA-dependent;GO:0000578//embryonic axis specification
Unigene16153	Serine/threonine-protein kinase SRK2E OS=Arabidopsis thaliana GN=SRK2E PE=1 SV=1	OST1 (OPEN STOMATA 1); calcium-dependent protein serine/threonine kinase/ kinase/ protein kinase [Arabidopsis thaliana]	GO:0048827//phyllome development;GO:0006952//defense response;GO:0005984//disaccharide metabolic process;GO:0010118//stomatal movement;GO:0006633//fatty acid biosynthetic process;GO:0006800//oxygen and reactive oxygen species metabolic process;GO:0006641//triglyceride metabolic process;GO:0006970//response to osmotic stress;GO:0009755//hormone-mediated signaling pathway;GO:0006464//protein modifi…
Unigene16165	Red chlorophyll catabolite reductase, chloroplastic OS=Arabidopsis thaliana GN=RCCR PE=1 SV=2	red chlorophyll catabolite reductase [Solanum lycopersicum]	GO:0051707//response to other organism;GO:0009626//plant-type hypersensitive response;GO:0006787
Unigene16171	U-box domain-containing protein 23 OS=Arabidopsis thaliana GN=PUB23 PE=2 SV=1	U box [Medicago truncatula]	GO:0006950//response to stress;GO:0016567//protein ubiquitination;GO:0002252
Unigene16194	Cyclic nucleotide-gated ion channel 2 OS=Arabidopsis thaliana GN=CNGC2 PE=1 SV=1	CNGC2 [Gossypium hirsutum]	GO:0006810//transport;GO:0033554//cellular response to stress
Unigene16203	ADP-ribosylation factor 1 OS=Brassica rapa subsp. pekinensis GN=ARF1 PE=2 SV=3	RecName: Full=ADP-ribosylation factor 1 >gi|1654142|gb|AAB17725.1| small GTP-binding protein ARF [Brassica rapa subsp. campestris]	GO:0006810//transport;GO:0010038//response to metal ion
Unigene16204	Auxin transporter-like protein 1 OS=Oryza sativa subsp. japonica GN=Os01g0856500 PE=2 SV=2	auxin influx carrier protein [Zinnia violacea]	GO:0015837//amine transport;GO:0009755//hormone-mediated signaling pathway
Unigene16226	Nucleoside diphosphate kinase B OS=Flaveria bidentis PE=2 SV=1	nucleoside diphosphate kinase B [Jatropha curcas]	GO:0009209//pyrimidine ribonucleoside triphosphate biosynthetic process;GO:0010038//response to metal ion;GO:0009206;GO:0007602//phototransduction;GO:0006970//response to osmotic stress
Unigene16233	Ethylene-responsive transcription factor ERF011 OS=Arabidopsis thaliana GN=ERF011 PE=2 SV=1	AP2 domain class transcription factor [Malus x domestica]	GO:0006952//defense response;GO:0051707//response to other organism;GO:0009743//response to carbohydrate stimulus;GO:0050794//regulation of cellular process;GO:0006350//transcription
Unigene16235	Probable aquaporin PIP1-5 OS=Arabidopsis thaliana GN=PIP1-5 PE=2 SV=2	water channel protein [Nicotiana excelsior]	GO:0006950//response to stress;GO:0006810//transport
Unigene16251	Dof zinc finger protein DOF3.4 OS=Arabidopsis thaliana GN=DOF3.4 PE=1 SV=2	Dof2 [Glycine max]	GO:0010468//regulation of gene expression;GO:0009725//response to hormone stimulus;GO:0051726//regulation of cell cycle;GO:0010557//positive regulation of macromolecule biosynthetic process
Unigene16255	MLP-like protein 34 OS=Arabidopsis thaliana GN=MLP34 PE=2 SV=1	major latex-like protein [Panax ginseng]	GO:0050896//response to stimulus
Unigene16284	Elongation factor 2 OS=Beta vulgaris PE=2 SV=1	elongation factor EF-2 [Arabidopsis thaliana]	GO:0006950//response to stress
Unigene16290	RING-H2 finger protein ATL3L OS=Arabidopsis thaliana GN=ATL3L PE=2 SV=1	RING-H2 subgroup RHE protein [Populus tremula x Populus alba]	GO:0009987//cellular process;GO:0009743//response to carbohydrate stimulus;GO:0048513//organ development;GO:0009653//anatomical structure morphogenesis;GO:0006950//response to stress
Unigene16292	Calcium-binding protein CML24 OS=Arabidopsis thaliana GN=CML24 PE=2 SV=2	TCH2 (TOUCH 2); calcium ion binding [Arabidopsis thaliana] >gi|3123295|sp|P25070.2|CML24_ARATH RecName: Full=Calcium-binding protein CML24; AltName: Full=Calmodulin-like protein 24; AltName: Full=Touch-induced calmodulin-related protein 2 >gi|2583169|gb|AAB82713.1| calmodulin-related protein [Arabidopsis thaliana] >gi|10177164|dbj|BAB10353.1| calmodulin-related protein 2, touch-induced [Arabidops…	GO:0009642//response to light intensity;GO:0006952//defense response;GO:0009725//response to hormone stimulus;GO:0000302//response to reactive oxygen species;GO:0019932//second-messenger-mediated signaling;GO:0009908//flower development;GO:0008152//metabolic process;GO:0048571;GO:0009605//response to external stimulus
Unigene16298	ZF-HD homeobox protein At4g24660 OS=Arabidopsis thaliana GN=At4g24660 PE=1 SV=1	MIF1 (MINI ZINC FINGER 1); DNA binding / transcription factor [Arabidopsis thaliana] >gi|89111834|gb|ABD60689.1| At1g74660 [Arabidopsis thaliana]	GO:0009725//response to hormone stimulus;GO:0032501//multicellular organismal process;GO:0009639//response to red or far red light
Unigene16299	Inositol-tetrakisphosphate 1-kinase 2 OS=Arabidopsis thaliana GN=ITPK2 PE=2 SV=2	inositol phosphate kinase [Glycine max]	GO:0043647//inositol phosphate metabolic process;GO:0006950//response to stress
Unigene163	Homeobox protein 5 OS=Dictyostelium discoideum GN=hbx5-1 PE=3 SV=1	trihelix transcription factor [Arabidopsis thaliana]	GO:0045926//negative regulation of growth;GO:0048437//floral organ development;GO:0010468//regulation of gene expression;GO:0009743//response to carbohydrate stimulus;GO:0000741//karyogamy;GO:0048559
Unigene16303	Protein SUPPRESSOR OF GENE SILENCING 3 OS=Solanum lycopersicum GN=SGS3 PE=1 SV=1	RecName: Full=Protein SUPPRESSOR OF GENE SILENCING 3; AltName: Full=SlSGS3 >gi|148613844|gb|ABQ96272.1| SGS3-like protein [Solanum lycopersicum]	GO:0030422//production of siRNA involved in RNA interference;GO:0002252;GO:0009791//post-embryonic development
Unigene16311	Adenine phosphoribosyltransferase 1 OS=Arabidopsis thaliana GN=APT1 PE=2 SV=2	adenine phosphoribosyltransferase [Brassica napus]	GO:0010038//response to metal ion;GO:0043096//purine base salvage
Unigene16312	Aquaporin PIP1-3 OS=Arabidopsis thaliana GN=PIP1-3 PE=1 SV=1	major intrinsic protein 1-like protein [Striga asiatica]	GO:0006950//response to stress;GO:0042044//fluid transport
Unigene16323	Chitinase 4 OS=Oryza sativa subsp. japonica GN=Cht4 PE=2 SV=2	class IV chitinase [Nicotiana tabacum]	GO:0009793//embryonic development ending in seed dormancy;GO:0033554//cellular response to stress;GO:0006026
Unigene16346	Dof zinc finger protein DOF3.1 OS=Arabidopsis thaliana GN=DOF3.1 PE=2 SV=2	Dof1 [Glycine max]	GO:0010468//regulation of gene expression;GO:0009743//response to carbohydrate stimulus
Unigene16347	NADH-ubiquinone oxidoreductase 75 kDa subunit, mitochondrial OS=Solanum tuberosum PE=2 SV=1	RecName: Full=NADH-ubiquinone oxidoreductase 75 kDa subunit, mitochondrial; AltName: Full=76 kDa mitochondrial complex I subunit; AltName: Full=Complex I-75 kDa; Short=CI-75kD; Flags: Precursor >gi|758340|emb|CAA59818.1| 76 kDa mitochondrial complex I subunit [Solanum tuberosum]	GO:0022904//respiratory electron transport chain;GO:0051234//establishment of localization;GO:0003006//reproductive developmental process;GO:0043094//cellular metabolic compound salvage;GO:0006950//response to stress
Unigene16371	--	Os01g0757800 [Oryza sativa Japonica Group] >gi|113533828|dbj|BAF06211.1| Os01g0757800 [Oryza sativa Japonica Group]	GO:0006281//DNA repair
Unigene16395	ABC transporter B family member 1 OS=Arabidopsis thaliana GN=ABCB1 PE=1 SV=1	P-glycoprotein [Solanum tuberosum]	GO:0048437//floral organ development;GO:0009725//response to hormone stimulus;GO:0043479;GO:0009926//auxin polar transport;GO:0032535;GO:0009630//gravitropism;GO:0048528//post-embryonic root development;GO:0009639//response to red or far red light
Unigene164	SEC12-like protein 1 OS=Arabidopsis thaliana GN=PHF1 PE=2 SV=2	PHF1 (PHOSPHATE TRANSPORTER TRAFFIC FACILITATOR1); nucleotide binding [Arabidopsis thaliana] >gi|85687563|sp|Q8GYE0.2|PHF1_ARATH RecName: Full=SEC12-like protein 1; AltName: Full=Protein PHOSPHATE TRANSPORTER TRAFFIC FACILITATOR 1; Short=PHF-1 >gi|114050625|gb|ABI49462.1| At3g52190 [Arabidopsis thaliana]	GO:0015698//inorganic anion transport;GO:0048193//Golgi vesicle transport;GO:0009267//cellular response to starvation
Unigene16420	Probable LRR receptor-like serine/threonine-protein kinase At4g37250 OS=Arabidopsis thaliana GN=At4g37250 PE=2 SV=1	AT4G37250 [Arabidopsis thaliana]	GO:0006464//protein modification process;GO:0010033//response to organic substance;GO:0007167//enzyme linked receptor protein signaling pathway
Unigene16423	Peroxidase P7 OS=Brassica rapa PE=1 SV=3	class III peroxidase [Gossypium hirsutum]	GO:0042743//hydrogen peroxide metabolic process;GO:0006950//response to stress
Unigene16446	Elongation factor Tu, mitochondrial OS=Arabidopsis thaliana GN=TUFA PE=1 SV=1	RecName: Full=Elongation factor Tu, mitochondrial; Flags: Precursor >gi|3924612|gb|AAC79113.1| mitochondrial elongation factor Tu [Arabidopsis thaliana] >gi|4263511|gb|AAD15337.1| mitochondrial elongation factor Tu [Arabidopsis thaliana] >gi|7269778|emb|CAB77778.1| mitochondrial elongation factor Tu [Arabidopsis thaliana] >gi|22531166|gb|AAM97087.1| mitochondrial elongation factor Tu [Arabidopsis…	GO:0006412//translation;GO:0010038//response to metal ion
Unigene16454	Basic peroxidase OS=Zinnia elegans GN=POD1 PE=1 SV=1	class III peroxidase [Phelipanche ramosa]	GO:0006950//response to stress;GO:0008152//metabolic process
Unigene16489	Vegetative incompatibility protein HET-E-1 OS=Podospora anserina GN=HET-E1 PE=4 SV=1	protein binding [Arabidopsis thaliana]	GO:0003002;GO:0009725//response to hormone stimulus;GO:0003006//reproductive developmental process
Unigene16497	Probable protein phosphatase 2C 25 OS=Arabidopsis thaliana GN=At2g30020 PE=1 SV=1	RecName: Full=Probable protein phosphatase 2C 25; Short=AtPP2C25; AltName: Full=Protein phosphatase AP2C1	GO:0006952//defense response;GO:0006464//protein modification process;GO:0009755//hormone-mediated signaling pathway;GO:0051707//response to other organism
Unigene16504	SPX and EXS domain-containing protein 5 OS=Dictyostelium discoideum GN=DDB_G0290647 PE=4 SV=2	pho1-like protein [Populus trichocarpa] >gi|222852409|gb|EEE89956.1| pho1-like protein [Populus trichocarpa]	GO:0009267//cellular response to starvation
Unigene16532	U2 small nuclear ribonucleoprotein A' OS=Arabidopsis thaliana GN=At1g09760 PE=2 SV=2	U2 small nuclear ribonucleoprotein A [Gossypium hirsutum]	GO:0000377//RNA splicing, via transesterification reactions with bulged adenosine as nucleophile;GO:0006950//response to stress
Unigene16572	FACT complex subunit SPT16 OS=Oryza sativa subsp. japonica GN=SPT16 PE=2 SV=2	global transcription factor group [Populus trichocarpa] >gi|222857306|gb|EEE94853.1| global transcription factor group [Populus trichocarpa]	GO:0006259//DNA metabolic process;GO:0010468//regulation of gene expression;GO:0033554//cellular response to stress;GO:0003006//reproductive developmental process
Unigene16580	--	PHYTOCHROME AND FLOWERING TIME 1 [Pisum sativum]	GO:0006952//defense response;GO:0009908//flower development;GO:0007602//phototransduction;GO:0009639//response to red or far red light;GO:0010557//positive regulation of macromolecule biosynthetic process
Unigene16584	L-lactate dehydrogenase OS=Zea mays PE=2 SV=1	L-lactate dehydrogenase [Solanum lycopersicum] >gi|1806117|emb|CAA71611.1| L-lactate dehydrogenase [Solanum lycopersicum]	GO:0009725//response to hormone stimulus;GO:0006970//response to osmotic stress;GO:0006007//glucose catabolic process
Unigene16585	Protein COBRA OS=Arabidopsis thaliana GN=COB PE=2 SV=1	phytochelatin synthetase-like protein [Phaseolus vulgaris]	GO:0016049//cell growth;GO:0045333//cellular respiration;GO:0006970//response to osmotic stress;GO:0030198//extracellular matrix organization
Unigene16590	(+)-neomenthol dehydrogenase OS=Arabidopsis thaliana GN=SDR1 PE=1 SV=1	Short-chain dehydrogenase/reductase SDR [Medicago truncatula]	GO:0008152//metabolic process;GO:0006950//response to stress
Unigene16593	CBL-interacting serine/threonine-protein kinase 5 OS=Arabidopsis thaliana GN=CIPK5 PE=1 SV=1	PREDICTED: similar to CBL-interacting protein kinase 6 [Vitis vinifera]	GO:0006952//defense response;GO:0006464//protein modification process
Unigene16603	Rac-like GTP-binding protein ARAC5 OS=Arabidopsis thaliana GN=ARAC5 PE=1 SV=1	rac-like small GTP-binding protein [Scoparia dulcis]	GO:0009755//hormone-mediated signaling pathway
Unigene16609	Dynamin-related protein 1E OS=Arabidopsis thaliana GN=DRP1E PE=1 SV=1	dynamin-like protein E [Arabidopsis thaliana] >gi|7076772|emb|CAB75934.1| dynamin-like protein 4 (ADL4) [Arabidopsis thaliana]	GO:0006952//defense response;GO:0006810//transport;GO:0010038//response to metal ion
Unigene16611	Adagio protein 3 OS=Arabidopsis thaliana GN=ADO3 PE=1 SV=1	circadian clock-associated FKF1 [Glycine max]	GO:0009416//response to light stimulus;GO:0010468//regulation of gene expression;GO:0019941//modification-dependent protein catabolic process;GO:0009908//flower development;GO:0048511//rhythmic process;GO:0006351//transcription, DNA-dependent
Unigene16618	Aldehyde dehydrogenase OS=Craterostigma plantagineum GN=ALDH PE=1 SV=1	RecName: Full=Aldehyde dehydrogenase; AltName: Full=Cp-ALDH >gi|17065918|emb|CAC84900.1| aldehyde dehydrogenase [Craterostigma plantagineum]	GO:0009414//response to water deprivation;GO:0009725//response to hormone stimulus;GO:0006970//response to osmotic stress;GO:0044237//cellular metabolic process
Unigene16643	Heat shock factor protein HSF8 OS=Solanum peruvianum GN=HSF8 PE=2 SV=1	RecName: Full=Heat shock factor protein HSF8; AltName: Full=Heat shock transcription factor 8; Short=HSTF 8; AltName: Full=Heat stress transcription factor >gi|19492|emb|CAA47869.1| heat shock transcription factor 8 [Solanum peruvianum]	GO:0010468//regulation of gene expression;GO:0006351//transcription, DNA-dependent;GO:0006950//response to stress
Unigene16648	Double-strand break repair protein MRE11 OS=Arabidopsis thaliana GN=MRE11 PE=2 SV=1	PREDICTED: similar to MRE11 (MEIOTIC RECOMBINATION 11); protein serine/threonine phosphatase [Vitis vinifera]	GO:0022403;GO:0006281//DNA repair
Unigene16688	--	Os03g0401200 [Oryza sativa Japonica Group] >gi|108708671|gb|ABF96466.1| DnaJ domain containing protein, expressed [Oryza sativa (japonica cultivar-group)] >gi|113548789|dbj|BAF12232.1| Os03g0401200 [Oryza sativa Japonica Group]	GO:0044267//cellular protein metabolic process;GO:0050896//response to stimulus
Unigene16692	Auxin-responsive protein IAA8 OS=Arabidopsis thaliana GN=IAA8 PE=2 SV=1	GH1 protein [Glycine max]	GO:0010468//regulation of gene expression;GO:0009755//hormone-mediated signaling pathway
Unigene16702	Sister chromatid cohesion 1 protein 2 OS=Arabidopsis thaliana GN=SYN2 PE=2 SV=2	SYN4 (SISTER CHROMATID COHESION 1 PROTEIN 4) [Arabidopsis thaliana] >gi|18157649|gb|AAL62060.1|AF400129_1 RAD21-3 [Arabidopsis thaliana]	GO:0007059//chromosome segregation;GO:0006281//DNA repair;GO:0000087//M phase of mitotic cell cycle
Unigene16713	--	70 kDa subunit of replication protein A [Ipomoea nil]	GO:0006259//DNA metabolic process;GO:0009411//response to UV
Unigene16715	D-xylose-proton symporter-like 2 OS=Arabidopsis thaliana GN=At5g17010 PE=1 SV=1	sugar transporter family protein [Arabidopsis thaliana] >gi|79597812|ref|NP_850836.2| sugar transporter family protein [Arabidopsis thaliana] >gi|75323117|sp|Q6AWX0.1|XYLL2_ARATH RecName: Full=D-xylose-proton symporter-like 2 >gi|50897170|gb|AAT85724.1| At5g17010 [Arabidopsis thaliana] >gi|110736733|dbj|BAF00329.1| sugar transporter like protein [Arabidopsis thaliana]	GO:0051707//response to other organism;GO:0008645//hexose transport;GO:0009908//flower development;GO:0008152//metabolic process
Unigene16722	Shaggy-related protein kinase epsilon OS=Arabidopsis thaliana GN=ASK5 PE=2 SV=1	SK13 (SHAGGY-LIKE KINASE 13); ATP binding / protein kinase/ protein serine/threonine kinase [Arabidopsis thaliana] >gi|46576619|sp|Q8VZD5.1|KSG5_ARATH RecName: Full=Shaggy-related protein kinase epsilon; AltName: Full=ASK-epsilon >gi|18086450|gb|AAL57679.1| AT5g14640/T15N1_130 [Arabidopsis thaliana] >gi|34365555|gb|AAQ65089.1| At5g14640/T15N1_130 [Arabidopsis thaliana]	GO:0006464//protein modification process;GO:0006970//response to osmotic stress
Unigene16723	Histone H4 OS=Silene latifolia GN=SlH4 PE=3 SV=3	histone H4 [Eriobotrya japonica]	GO:0034728;GO:0006950//response to stress
Unigene16740	ABC transporter G family member 1 OS=Arabidopsis thaliana GN=ABCG1 PE=2 SV=1	white-brown-complex ABC transporter family [Populus trichocarpa] >gi|222851877|gb|EEE89424.1| white-brown-complex ABC transporter family [Populus trichocarpa]	GO:0051707//response to other organism
Unigene16748	Calmodulin-like protein 8 OS=Arabidopsis thaliana GN=CML8 PE=1 SV=1	calmodulin NtCaM13 [Nicotiana tabacum]	GO:0019932//second-messenger-mediated signaling;GO:0008152//metabolic process;GO:0009593//detection of chemical stimulus
Unigene16751	Uncharacterized isochorismatase family protein pncA OS=Bacillus subtilis GN=pncA PE=3 SV=1	NIC1 (NICOTINAMIDASE 1); catalytic/ nicotinamidase [Arabidopsis thaliana] >gi|20197887|gb|AAM15300.1| expressed protein [Arabidopsis thaliana]	GO:0009725//response to hormone stimulus;GO:0019363//pyridine nucleotide biosynthetic process
Unigene16752	Serine acetyltransferase 1 OS=Arabidopsis thaliana GN=SAT1 PE=1 SV=2	serine acetyltransferase 1 [Nicotiana tabacum]	GO:0000097//sulfur amino acid biosynthetic process;GO:0010038//response to metal ion;GO:0009267//cellular response to starvation;GO:0010468//regulation of gene expression;GO:0006563//L-serine metabolic process
Unigene1732	26S proteasome non-ATPase regulatory subunit 4 OS=Arabidopsis thaliana GN=MBP1 PE=1 SV=1	Os03g0243300 [Oryza sativa Japonica Group] >gi|3550985|dbj|BAA32704.1| OsS5a [Oryza sativa Japonica Group] >gi|17297981|dbj|BAB78488.1| 26S proteasome regulatory particle non-ATPase subunit10 [Oryza sativa Japonica Group] >gi|108707120|gb|ABF94915.1| Ubiquitin interaction motif family protein, expressed [Oryza sativa (japonica cultivar-group)] >gi|108707121|gb|ABF94916.1| Ubiquitin interaction mo…	GO:0010260//organ senescence;GO:0034285;GO:0048827//phyllome development;GO:0048449;GO:0006511//ubiquitin-dependent protein catabolic process;GO:0006970//response to osmotic stress;GO:0009845//seed germination;GO:0048588;GO:0033554//cellular response to stress;GO:0048229//gametophyte development;GO:0009725//response to hormone stimulus;GO:0043248//proteasome assembly
Unigene1746	U-box domain-containing protein 16 OS=Arabidopsis thaliana GN=PUB16 PE=2 SV=1	armadillo/beta-catenin repeat family protein [Arabidopsis lyrata subsp. lyrata] >gi|297318829|gb|EFH49251.1| armadillo/beta-catenin repeat family protein [Arabidopsis lyrata subsp. lyrata]	GO:0009743//response to carbohydrate stimulus;GO:0032446//protein modification by small protein conjugation
Unigene1747	Probable disease resistance protein At4g33300 OS=Arabidopsis thaliana GN=At4g33300 PE=2 SV=2	nbs-lrr resistance protein [Populus trichocarpa] >gi|222842929|gb|EEE80476.1| nbs-lrr resistance protein [Populus trichocarpa]	GO:0006950//response to stress
Unigene1763	--	high-affinity nitrate transport system component [Cucumis sativus]	GO:0006950//response to stress;GO:0015698//inorganic anion transport
Unigene1776	(+)-neomenthol dehydrogenase OS=Arabidopsis thaliana GN=SDR1 PE=1 SV=1	short-chain dehydrogenase/reductase family protein [Arabidopsis lyrata subsp. lyrata] >gi|297322437|gb|EFH52858.1| short-chain dehydrogenase/reductase family protein [Arabidopsis lyrata subsp. lyrata]	GO:0008152//metabolic process;GO:0006950//response to stress
Unigene1784	DELLA protein GAI OS=Solanum lycopersicum GN=GAI PE=2 SV=1	DELLA domain GRAS family transcription factor rga-like protein [Populus trichocarpa] >gi|222844701|gb|EEE82248.1| DELLA domain GRAS family transcription factor rga-like protein [Populus trichocarpa]	GO:0010468//regulation of gene expression;GO:0010476//gibberellin mediated signaling pathway
Unigene1796	Chaperone protein dnaJ OS=Thermoanaerobacter tengcongensis GN=dnaJ PE=3 SV=1	DNAJ heat shock N-terminal domain-containing protein [Arabidopsis thaliana] >gi|42572151|ref|NP_974166.1| DNAJ heat shock N-terminal domain-containing protein [Arabidopsis thaliana] >gi|6573763|gb|AAF17683.1|AC009243_10 F28K19.14 [Arabidopsis thaliana] >gi|107738377|gb|ABF83686.1| At1g77930 [Arabidopsis thaliana]	GO:0050896//response to stimulus
Unigene1801	Proteasome subunit beta type-1 OS=Petunia hybrida GN=PBF1 PE=2 SV=1	RecName: Full=Proteasome subunit beta type-1; AltName: Full=20S proteasome alpha subunit F; AltName: Full=20S proteasome subunit beta-6 >gi|3608485|gb|AAC35983.1| proteasome beta subunit [Petunia x hybrida]	GO:0019941//modification-dependent protein catabolic process;GO:0050832//defense response to fungus
Unigene1803	Chloride channel protein CLC-a OS=Arabidopsis thaliana GN=CLC-A PE=1 SV=2	CLC-Nt2 protein [Nicotiana tabacum]	GO:0015698//inorganic anion transport;GO:0010035//response to inorganic substance
Unigene1811	Heat shock 70 kDa protein, mitochondrial OS=Phaseolus vulgaris PE=2 SV=1	PREDICTED: similar to Heat shock 70 kDa protein, mitochondrial [Vitis vinifera]	GO:0050896//response to stimulus;GO:0044267//cellular protein metabolic process
Unigene1812	Protein phosphatase 2C 37 OS=Arabidopsis thaliana GN=PP2CA PE=1 SV=1	protein phosphatase 2C [Nicotiana tabacum] >gi|22553023|emb|CAC84141.2| protein phosphatase 2C [Nicotiana tabacum]	GO:0010118//stomatal movement;GO:0009738//abscisic acid mediated signaling pathway;GO:0006950//response to stress;GO:0006464//protein modification process
Unigene1816	Tubulin alpha-3/alpha-5 chain OS=Arabidopsis thaliana GN=TUBA3 PE=2 SV=1	tubulin alpha-4 chain [Populus trichocarpa] >gi|222844889|gb|EEE82436.1| tubulin alpha-4 chain [Populus trichocarpa]	GO:0010038//response to metal ion;GO:0043623//cellular protein complex assembly;GO:0007017//microtubule-based process;GO:0009629//response to gravity
Unigene1819	Glutaredoxin-C9 OS=Arabidopsis thaliana GN=GRXC9 PE=1 SV=1	glutaredoxin C9 [Populus trichocarpa] >gi|222874732|gb|EEF11863.1| glutaredoxin C9 [Populus trichocarpa]	GO:0010033//response to organic substance;GO:0019725//cellular homeostasis
Unigene18269	Proteasome subunit alpha type-7 OS=Solanum lycopersicum GN=PAD1 PE=2 SV=1	proteasome-like protein alpha subunit-like [Solanum tuberosum]	GO:0042435//indole derivative biosynthetic process;GO:0042742//defense response to bacterium;GO:0019941//modification-dependent protein catabolic process
Unigene18276	Probable E3 ubiquitin-protein ligase HERC1 OS=Homo sapiens GN=HERC1 PE=1 SV=1	UVB-resistance protein UVR8 [Arabidopsis thaliana]	GO:0009411//response to UV
Unigene18316	Probable L-ascorbate peroxidase 8, chloroplastic OS=Oryza sativa subsp. japonica GN=APX8 PE=2 SV=2	thylakoid-bound ascorbate peroxidase APx8 [Zea mays] >gi|195627670|gb|ACG35665.1| thylakoid-bound ascorbate peroxidase APx8 [Zea mays]	GO:0006950//response to stress;GO:0008152//metabolic process
Unigene18335	Probable RNA helicase SDE3 OS=Arabidopsis thaliana GN=SDE3 PE=2 SV=1	RNA helicase SDE3 [Arabidopsis thaliana]	GO:0006259//DNA metabolic process;GO:0045087//innate immune response
Unigene18360	--	universal stress protein family protein [Arabidopsis lyrata subsp. lyrata] >gi|297339834|gb|EFH70251.1| universal stress protein family protein [Arabidopsis lyrata subsp. lyrata]	GO:0050896//response to stimulus
Unigene18362	Laccase-3 OS=Oryza sativa subsp. japonica GN=LAC3 PE=2 SV=1	Os01g0827300 [Oryza sativa Japonica Group] >gi|75331868|sp|Q941X2.1|LAC3_ORYSJ RecName: Full=Laccase-3; AltName: Full=Benzenediol:oxygen oxidoreductase 3; AltName: Full=Urishiol oxidase 3; AltName: Full=Diphenol oxidase 3; Flags: Precursor >gi|113534210|dbj|BAF06593.1| Os01g0827300 [Oryza sativa Japonica Group]	GO:0009808//lignin metabolic process;GO:0010038//response to metal ion
Unigene18387	--	sulfoquinovosyldiacylglycerol synthase type 2 [Vigna unguiculata]	GO:0008610//lipid biosynthetic process;GO:0006664//glycolipid metabolic process;GO:0009267//cellular response to starvation
Unigene18391	BEL1-like homeodomain protein 1 OS=Arabidopsis thaliana GN=BLH1 PE=1 SV=1	BEL1-like homeodomain transcription factor [Trifolium pratense]	GO:0009725//response to hormone stimulus;GO:0000741//karyogamy;GO:0010468//regulation of gene expression;GO:0009608//response to symbiont;GO:0006351//transcription, DNA-dependent;GO:0010218//response to far red light
Unigene18395	UDP-glucose 4-epimerase 1 OS=Arabidopsis thaliana GN=At1g12780 PE=1 SV=2	UDP-Glc-4-epimerase [Solanum tuberosum]	GO:0050896//response to stimulus;GO:0006012//galactose metabolic process;GO:0048229//gametophyte development
Unigene18432	Uncharacterized protein C216.04c OS=Schizosaccharomyces pombe GN=SPBC216.04c PE=2 SV=1	chloroplast methionine sulfoxide reductase B2 precursor [Nicotiana tabacum]	GO:0008152//metabolic process;GO:0006950//response to stress
Unigene18447	T-complex protein 1 subunit eta OS=Bos taurus GN=CCT7 PE=2 SV=1	AT3g11830/F26K24_12 [Arabidopsis thaliana] >gi|20857172|gb|AAM26704.1| AT3g11830/F26K24_12 [Arabidopsis thaliana]	GO:0034641//cellular nitrogen compound metabolic process;GO:0044267//cellular protein metabolic process;GO:0010038//response to metal ion
Unigene18452	DNA damage-binding protein 1 OS=Solanum lycopersicum GN=DDB1 PE=1 SV=1	RecName: Full=DNA damage-binding protein 1; AltName: Full=UV-damaged DNA-binding protein 1 >gi|49484911|gb|AAT66742.1| UV-damaged DNA binding protein 1 [Solanum cheesmaniae]	GO:0009640//photomorphogenesis;GO:0003006//reproductive developmental process;GO:0006350//transcription
Unigene18463	Histone deacetylase 19 OS=Arabidopsis thaliana GN=HDA19 PE=1 SV=2	histone deacetylase [Populus trichocarpa] >gi|222849972|gb|EEE87519.1| histone deacetylase [Populus trichocarpa]	GO:0006476//protein amino acid deacetylation;GO:0009292//genetic transfer;GO:0009611//response to wounding;GO:0016570//histone modification;GO:0007275//multicellular organismal development;GO:0006350//transcription
Unigene18464	Probable salt tolerance-like protein At1g78600 OS=Arabidopsis thaliana GN=At1g78600 PE=1 SV=2	zinc finger (B-box type) family protein [Arabidopsis lyrata subsp. lyrata] >gi|297333588|gb|EFH64006.1| zinc finger (B-box type) family protein [Arabidopsis lyrata subsp. lyrata]	GO:0009813//flavonoid biosynthetic process;GO:0010468//regulation of gene expression;GO:0009640//photomorphogenesis;GO:0006970//response to osmotic stress;GO:0009657//plastid organization;GO:0006779//porphyrin biosynthetic process
Unigene1847	Peroxisomal acyl-coenzyme A oxidase 1 OS=Arabidopsis thaliana GN=ACX1 PE=1 SV=1	peroxisomal acyl-CoA oxidase 1A [Solanum cheesmaniae]	GO:0006952//defense response;GO:0051707//response to other organism;GO:0010038//response to metal ion;GO:0009694//jasmonic acid metabolic process;GO:0048229//gametophyte development;GO:0009062//fatty acid catabolic process
Unigene18478	Beta-glucosidase 30 OS=Arabidopsis thaliana GN=BGLU30 PE=2 SV=1	raucaffricine-O-beta-D-glucosidase [Rauvolfia serpentina]	GO:0006952//defense response;GO:0010118//stomatal movement;GO:0048878//chemical homeostasis;GO:0043623//cellular protein complex assembly;GO:0006714;GO:0006970//response to osmotic stress;GO:0009738//abscisic acid mediated signaling pathway;GO:0032502//developmental process
Unigene18484	Phosphomethylpyrimidine synthase OS=Bacillus halodurans GN=thiC PE=3 SV=1	thiamine biosynthesis protein ThiC variant L1 [Solanum lycopersicum] >gi|169883405|gb|ACA97595.1| thiamine biosynthesis protein ThiC variant L2 [Solanum lycopersicum] >gi|169883406|gb|ACA97596.1| thiamine biosynthesis protein ThiC variant S [Solanum lycopersicum]	GO:0033273//response to vitamin;GO:0006772//thiamin metabolic process;GO:0009581
Unigene18485	Myb-like protein J OS=Dictyostelium discoideum GN=mybJ PE=3 SV=1	myb family transcription factor [Arabidopsis lyrata subsp. lyrata] >gi|297330679|gb|EFH61098.1| myb family transcription factor [Arabidopsis lyrata subsp. lyrata]	GO:0010468//regulation of gene expression;GO:0009725//response to hormone stimulus
Unigene185	Probable GMP synthase [glutamine-hydrolyzing] OS=Helicobacter hepaticus GN=guaA PE=3 SV=1	methyladenine glycosylase family protein [Arabidopsis thaliana] >gi|11994413|dbj|BAB02415.1| DNA-3-methyladenine glycosidase I-like protein [Arabidopsis thaliana]	GO:0006281//DNA repair
Unigene18504	Serine/threonine-protein kinase PBS1 OS=Arabidopsis thaliana GN=PBS1 PE=1 SV=1	serine/threonine protein kinase PBS1 [Populus trichocarpa] >gi|222845115|gb|EEE82662.1| serine/threonine protein kinase PBS1 [Populus trichocarpa]	GO:0042742//defense response to bacterium;GO:0006468//protein amino acid phosphorylation
Unigene18506	--	protein binding protein [Arabidopsis lyrata subsp. lyrata] >gi|297311116|gb|EFH41540.1| protein binding protein [Arabidopsis lyrata subsp. lyrata]	GO:0009725//response to hormone stimulus
Unigene18514	Serine/threonine-protein kinase SRK2A OS=Arabidopsis thaliana GN=SRK2A PE=1 SV=1	osmotic stress-activated protein kinase [Nicotiana tabacum]	GO:0006464//protein modification process;GO:0006970//response to osmotic stress
Unigene18517	--	trihelix transcription factor [Arabidopsis thaliana]	GO:0045926//negative regulation of growth;GO:0048437//floral organ development;GO:0010468//regulation of gene expression;GO:0009743//response to carbohydrate stimulus;GO:0000741//karyogamy;GO:0048559
Unigene1852	SEC12-like protein 1 OS=Arabidopsis thaliana GN=PHF1 PE=2 SV=2	PHF1 (PHOSPHATE TRANSPORTER TRAFFIC FACILITATOR1); nucleotide binding [Arabidopsis thaliana] >gi|85687563|sp|Q8GYE0.2|PHF1_ARATH RecName: Full=SEC12-like protein 1; AltName: Full=Protein PHOSPHATE TRANSPORTER TRAFFIC FACILITATOR 1; Short=PHF-1 >gi|114050625|gb|ABI49462.1| At3g52190 [Arabidopsis thaliana]	GO:0015698//inorganic anion transport;GO:0048193//Golgi vesicle transport;GO:0008152//metabolic process;GO:0009267//cellular response to starvation
Unigene18522	Homeobox protein knotted-1-like 3 OS=Malus domestica PE=2 SV=1	class II knotted-like homeobox protein [Prunus persica] >gi|215983122|gb|ACJ71731.1| class II knotted-like homeobox transcription factor [Prunus persica]	GO:0009314//response to radiation;GO:0009720//detection of hormone stimulus;GO:0010468//regulation of gene expression;GO:0034097//response to cytokine stimulus;GO:0006351//transcription, DNA-dependent
Unigene18529	DNA damage-inducible protein 1 OS=Phaeosphaeria nodorum GN=DDI1 PE=3 SV=2	ubiquitin family protein [Arabidopsis thaliana] >gi|109134143|gb|ABG25069.1| At3g13235 [Arabidopsis thaliana]	GO:0019538//protein metabolic process;GO:0010038//response to metal ion
Unigene18537	ABC transporter B family member 25, mitochondrial OS=Arabidopsis thaliana GN=ABCB25 PE=1 SV=1	ABC transporter family of the mitochondria family [Populus trichocarpa] >gi|222858363|gb|EEE95910.1| ABC transporter family of the mitochondria family [Populus trichocarpa]	GO:0006810//transport;GO:0010038//response to metal ion;GO:0030005;GO:0030029//actin filament-based process
Unigene18545	COP9 signalosome complex subunit 2 OS=Arabidopsis thaliana GN=CSN2 PE=1 SV=1	Os01g0279200 [Oryza sativa Japonica Group] >gi|113532277|dbj|BAF04660.1| Os01g0279200 [Oryza sativa Japonica Group]	GO:0009057//macromolecule catabolic process;GO:0000338//protein deneddylation;GO:0009639//response to red or far red light
Unigene18550	Probable indole-3-acetic acid-amido synthetase GH3.5 OS=Oryza sativa subsp. japonica GN=GH3.5 PE=2 SV=1	GH3 family protein [Populus trichocarpa] >gi|222870458|gb|EEF07589.1| GH3 family protein [Populus trichocarpa]	GO:0009725//response to hormone stimulus;GO:0009314//response to radiation
Unigene18572	Chaperone protein dnaJ 8, chloroplastic OS=Arabidopsis thaliana GN=ATJ8 PE=2 SV=1	JA-domain [Ipomoea batatas]	GO:0050896//response to stimulus
Unigene18586	--	CP12 [Nicotiana tabacum] >gi|25990286|gb|AAK49535.2| chloroplast protein 12 [Nicotiana tabacum]	GO:0009314//response to radiation;GO:0015977//carbon utilization by fixation of carbon dioxide;GO:0018149//peptide cross-linking;GO:0034285
Unigene18587	Chaperone protein dnaJ 15 OS=Arabidopsis thaliana GN=ATJ15 PE=1 SV=1	ARG1 protein [Arabidopsis thaliana]	GO:0044267//cellular protein metabolic process;GO:0009630//gravitropism
Unigene18589	Transformer-2 protein homolog OS=Dictyostelium discoideum GN=tra2 PE=3 SV=1	Os03g0836200 [Oryza sativa Japonica Group] >gi|108711961|gb|ABF99756.1| RNA recognition motif family protein, expressed [Oryza sativa (japonica cultivar-group)] >gi|108711962|gb|ABF99757.1| RNA recognition motif family protein, expressed [Oryza sativa (japonica cultivar-group)] >gi|108711963|gb|ABF99758.1| RNA recognition motif family protein, expressed [Oryza sativa (japonica cultivar-group)] >g…	GO:0009409//response to cold
Unigene18594	L-ascorbate peroxidase 2, cytosolic OS=Oryza sativa subsp. japonica GN=APX2 PE=1 SV=1	ascorbate peroxidase [Rehmannia glutinosa]	GO:0008152//metabolic process;GO:0006950//response to stress
Unigene18596	--	REF6 (RELATIVE OF EARLY FLOWERING 6); nucleic acid binding / transcription factor/ zinc ion binding [Arabidopsis thaliana] >gi|50513173|gb|AAT77779.1| relative of early flowering 6 [Arabidopsis thaliana]	GO:0048827//phyllome development;GO:0009725//response to hormone stimulus;GO:0000902//cell morphogenesis;GO:0070076//histone lysine demethylation;GO:0016573//histone acetylation;GO:0003006//reproductive developmental process
Unigene18609	Auxin-induced protein AUX28 OS=Glycine max GN=AUX28 PE=2 SV=1	auxin resistance protein [Plantago major]	GO:0010468//regulation of gene expression;GO:0009755//hormone-mediated signaling pathway
Unigene18619	70 kDa peptidyl-prolyl isomerase OS=Arabidopsis thaliana GN=ROF1 PE=1 SV=2	peptidyl-prolyl cis-trans isomerase [Hyacinthus orientalis]	GO:0006950//response to stress;GO:0044267//cellular protein metabolic process;GO:0010038//response to metal ion
Unigene18621	Serine hydroxymethyltransferase 2 OS=Dictyostelium discoideum GN=shmt2 PE=3 SV=1	serine hydroxymethyltransferase [Gossypium hirsutum]	GO:0009069//serine family amino acid metabolic process;GO:0010038//response to metal ion
Unigene18626	Alternative oxidase 4, chloroplastic/chromoplastic OS=Arabidopsis thaliana GN=AOX4 PE=1 SV=2	plastid terminal oxidase [Solanum lycopersicum] >gi|9937101|gb|AAG02287.1|AF177980_1 plastid terminal oxidase [Solanum lycopersicum] >gi|10505366|gb|AAG18449.1|AF302931_1 plastid quinol oxidase [Solanum lycopersicum] >gi|10505368|gb|AAG18450.1|AF302932_1 plastid quinol oxidase [Solanum lycopersicum]	GO:0009642//response to light intensity;GO:0006996//organelle organization;GO:0006091//generation of precursor metabolites and energy;GO:0032501//multicellular organismal process;GO:0016109
Unigene18637	L-lactate dehydrogenase B (Fragment) OS=Hordeum vulgare PE=1 SV=1	lactate dehydrogenase [Arabidopsis lyrata subsp. lyrata] >gi|297315949|gb|EFH46372.1| lactate dehydrogenase [Arabidopsis lyrata subsp. lyrata]	GO:0009725//response to hormone stimulus;GO:0006970//response to osmotic stress;GO:0006007//glucose catabolic process
Unigene18640	Stromal 70 kDa heat shock-related protein, chloroplastic OS=Pisum sativum GN=HSP70 PE=2 SV=1	Chaperone DnaK [Medicago truncatula]	GO:0010038//response to metal ion;GO:0044267//cellular protein metabolic process;GO:0006605//protein targeting;GO:0006950//response to stress
Unigene18641	Probable indole-3-acetic acid-amido synthetase GH3.1 OS=Arabidopsis thaliana GN=GH3.1 PE=2 SV=1	GH3 family protein [Populus trichocarpa] >gi|222850295|gb|EEE87842.1| GH3 family protein [Populus trichocarpa]	GO:0009725//response to hormone stimulus;GO:0048878//chemical homeostasis
Unigene18648	--	stress-enhanced protein 1 [Populus trichocarpa] >gi|222850277|gb|EEE87824.1| stress-enhanced protein 1 [Populus trichocarpa]	GO:0009642//response to light intensity;GO:0009791//post-embryonic development;GO:0003006//reproductive developmental process
Unigene1866	DNA excision repair protein ERCC-6-like OS=Mus musculus GN=Ercc6l PE=1 SV=1	chromatin remodeling complex subunit [Populus trichocarpa] >gi|222852831|gb|EEE90378.1| chromatin remodeling complex subunit [Populus trichocarpa]	GO:0010038//response to metal ion
Unigene18661	1-aminocyclopropane-1-carboxylate oxidase 1 OS=Doritaenopsis sp. GN=ACO1 PE=2 SV=1	2-oxoglutarate-dependent dioxygenase [Populus trichocarpa] >gi|222853613|gb|EEE91160.1| 2-oxoglutarate-dependent dioxygenase [Populus trichocarpa]	GO:0032502//developmental process;GO:0031669//cellular response to nutrient levels;GO:0008152//metabolic process
Unigene18700	Proteasome subunit alpha type-7 OS=Solanum lycopersicum GN=PAD1 PE=2 SV=1	proteasome-like protein alpha subunit-like [Solanum tuberosum]	GO:0042435//indole derivative biosynthetic process;GO:0042742//defense response to bacterium;GO:0019941//modification-dependent protein catabolic process
Unigene18704	Putative copper-transporting ATPase PAA1 OS=Arabidopsis thaliana GN=PAA1 PE=2 SV=1	heavy metal ATPase [Populus trichocarpa] >gi|222846943|gb|EEE84490.1| heavy metal ATPase [Populus trichocarpa]	GO:0022900//electron transport chain;GO:0006812//cation transport;GO:0010038//response to metal ion;GO:0019941//modification-dependent protein catabolic process;GO:0009206
Unigene1871	Hexokinase-3 OS=Arabidopsis thaliana GN=At1g50460 PE=1 SV=1	hexokinase 6 [Nicotiana tabacum]	GO:0006970//response to osmotic stress;GO:0006007//glucose catabolic process
Unigene18711	Myb family transcription factor APL OS=Arabidopsis thaliana GN=APL PE=2 SV=2	WERBP-1 [Nicotiana tabacum]	GO:0009411//response to UV;GO:0009267//cellular response to starvation;GO:0010468//regulation of gene expression;GO:0006290//pyrimidine dimer repair
Unigene18717	Heat shock protein 83 OS=Ipomoea nil GN=HSP83A PE=2 SV=1	RecName: Full=Heat shock protein 83 >gi|169296|gb|AAA33748.1| heat shock protein 83 [Ipomoea nil] >gi|445625|prf||1909372A heat shock protein 83	GO:0006952//defense response;GO:0010035//response to inorganic substance;GO:0044267//cellular protein metabolic process
Unigene18731	Auxin-responsive protein IAA13 OS=Arabidopsis thaliana GN=IAA13 PE=2 SV=2	IAA13; transcription factor [Arabidopsis thaliana] >gi|186504957|ref|NP_001118434.1| IAA13; transcription factor [Arabidopsis thaliana] >gi|12083208|gb|AAG48763.1|AF332399_1 auxin-regulated protein IAA13 [Arabidopsis thaliana] >gi|972929|gb|AAC49054.1| IAA13 [Arabidopsis thaliana] >gi|2459414|gb|AAB80649.1| auxin regulated protein (IAA13) [Arabidopsis thaliana] >gi|21537404|gb|AAM61745.1| auxin r…	GO:0003002;GO:0010468//regulation of gene expression;GO:0009755//hormone-mediated signaling pathway;GO:0048513//organ development;GO:0009790//embryonic development
Unigene18734	Glutathione S-transferase PARB OS=Nicotiana tabacum GN=PARB PE=2 SV=1	glutathione S-transferase [Nicotiana plumbaginifolia]	GO:0010038//response to metal ion;GO:0006970//response to osmotic stress;GO:0009404//toxin metabolic process;GO:0050832//defense response to fungus
Unigene18735	NAC domain-containing protein 102 OS=Arabidopsis thaliana GN=NAC102 PE=2 SV=1	NAC1 [Ipomoea batatas]	GO:0009314//response to radiation;GO:0051707//response to other organism;GO:0009719//response to endogenous stimulus;GO:0010468//regulation of gene expression;GO:0032535;GO:0034285;GO:0006950//response to stress
Unigene18739	BES1/BZR1 homolog protein 2 OS=Arabidopsis thaliana GN=BEH2 PE=1 SV=1	transcription regulator [Arabidopsis thaliana]	GO:0043401
Unigene18769	Phytochrome A-associated F-box protein OS=Arabidopsis thaliana GN=EID1 PE=1 SV=2	f-box family protein [Populus trichocarpa] >gi|222861119|gb|EEE98661.1| f-box family protein [Populus trichocarpa]	GO:0009648//photoperiodism;GO:0007602//phototransduction;GO:0048827//phyllome development;GO:0009640//photomorphogenesis
Unigene18771	Protein argonaute 4B OS=Oryza sativa subsp. japonica GN=AGO4B PE=2 SV=1	AGO4-1 [Nicotiana benthamiana]	GO:0016246//RNA interference;GO:0006305;GO:0042742//defense response to bacterium;GO:0006342//chromatin silencing;GO:0034968
Unigene18774	--	GDP-L-galactose phosphorylase [Actinidia deliciosa]	GO:0019852//L-ascorbic acid metabolic process;GO:0052482;GO:0009719//response to endogenous stimulus;GO:0042221//response to chemical stimulus
Unigene18777	Protein farnesyltransferase subunit beta OS=Pisum sativum GN=FTB PE=2 SV=1	farnesyl-protein transferase beta subunit [Solanum lycopersicum]	GO:0009933//meristem structural organization;GO:0009738//abscisic acid mediated signaling pathway;GO:0006497//protein amino acid lipidation;GO:0006950//response to stress
Unigene18779	ADP-ribosylation factor GTPase-activating protein AGD4 OS=Arabidopsis thaliana GN=AGD4 PE=2 SV=2	arf GTPase-activating domain-containing protein [Arabidopsis lyrata subsp. lyrata] >gi|297332422|gb|EFH62840.1| arf GTPase-activating domain-containing protein [Arabidopsis lyrata subsp. lyrata]	GO:0032012//regulation of ARF protein signal transduction;GO:0009085//lysine biosynthetic process;GO:0009627//systemic acquired resistance
Unigene18792	Desiccation-related protein PCC13-62 OS=Craterostigma plantagineum PE=2 SV=1	desiccation-related protein Lb_13-62 [Lindernia brevidens]	GO:0050896//response to stimulus
Unigene18794	30S ribosomal protein S5, chloroplastic OS=Spinacia oleracea GN=rps5 PE=1 SV=1	RecName: Full=30S ribosomal protein S5, chloroplastic; Flags: Precursor >gi|188036206|pdb|3BBN|E Chain E, Homology Model For The Spinach Chloroplast 30s Subunit Fitted To 9.4a Cryo-Em Map Of The 70s Chlororibosome. >gi|5725342|emb|CAA63650.1| ribosomal protein S5 [Spinacia oleracea]	GO:0006950//response to stress;GO:0010467//gene expression;GO:0010038//response to metal ion
Unigene18798	Glutathione reductase, cytosolic OS=Pisum sativum PE=2 SV=1	glutathione reductase [Populus trichocarpa] >gi|222846534|gb|EEE84081.1| glutathione reductase [Populus trichocarpa]	GO:0009314//response to radiation;GO:0006790//sulfur metabolic process;GO:0019725//cellular homeostasis;GO:0019953//sexual reproduction;GO:0000729//DNA double-strand break processing
Unigene18804	Basic 7S globulin OS=Glycine max GN=BG PE=1 SV=2	nectarin IV [Nicotiana langsdorffii x Nicotiana sanderae]	GO:0006970//response to osmotic stress
Unigene18806	Ubiquitin-like protein SMT3 OS=Arabidopsis thaliana GN=SMT3 PE=1 SV=2	SUMO [Nicotiana benthamiana]	GO:0043392//negative regulation of DNA binding;GO:0032446//protein modification by small protein conjugation;GO:0009408//response to heat
Unigene18821	Homeobox protein knotted-1-like 3 OS=Malus domestica PE=2 SV=1	KNAT3-like transcription factor [Juglans nigra]	GO:0009314//response to radiation;GO:0009720//detection of hormone stimulus;GO:0010468//regulation of gene expression;GO:0034097//response to cytokine stimulus;GO:0006351//transcription, DNA-dependent
Unigene18847	54S ribosomal protein L24, mitochondrial OS=Saccharomyces cerevisiae GN=MRPL24 PE=1 SV=2	ribosomal protein L28 family protein [Arabidopsis lyrata subsp. lyrata] >gi|297313137|gb|EFH43560.1| ribosomal protein L28 family protein [Arabidopsis lyrata subsp. lyrata]	GO:0050896//response to stimulus;GO:0010467//gene expression;GO:0044267//cellular protein metabolic process
Unigene18875	DEAD-box ATP-dependent RNA helicase 56 OS=Arabidopsis thaliana GN=RH56 PE=2 SV=2	spliceosome RNA helicase BAT1 [Zea mays] >gi|195627032|gb|ACG35346.1| spliceosome RNA helicase BAT1 [Zea mays]	GO:0010038//response to metal ion
Unigene18877	Ferrochelatase-1, chloroplastic OS=Oryza sativa subsp. japonica GN=Os09g0297000 PE=2 SV=1	Os09g0297000 [Oryza sativa Japonica Group] >gi|75322957|sp|Q69TB1.1|HEMH1_ORYSJ RecName: Full=Ferrochelatase-1, chloroplastic; AltName: Full=Ferrochelatase I; AltName: Full=Protoheme ferro-lyase 1; AltName: Full=Heme synthase 1; Flags: Precursor >gi|113631036|dbj|BAF24717.1| Os09g0297000 [Oryza sativa Japonica Group]	GO:0006779//porphyrin biosynthetic process;GO:0006950//response to stress
Unigene18886	26.5 kDa heat shock protein, mitochondrial OS=Arabidopsis thaliana GN=HSP26.5 PE=2 SV=1	26.5 kDa class I small heat shock protein-like (HSP26.5-P) [Arabidopsis thaliana] >gi|75313824|sp|Q9SSQ8.1|HS26M_ARATH RecName: Full=26.5 kDa heat shock protein, mitochondrial; Short=AtHsp26.5; Flags: Precursor >gi|5903049|gb|AAD55608.1|AC008016_18 Similar to gb|X07187 heat shock protein 21 precursor from Pisum sativum and is a member of the PF|00011 HSP20/alpha crystallin family [Arabidopsis tha…	GO:0000302//response to reactive oxygen species;GO:0009642//response to light intensity
Unigene18892	Probable protein phosphatase 2C 25 OS=Arabidopsis thaliana GN=At2g30020 PE=1 SV=1	protein phosphatase 2C [Medicago sativa]	GO:0006952//defense response;GO:0006464//protein modification process;GO:0009755//hormone-mediated signaling pathway;GO:0051707//response to other organism
Unigene1890	V-type proton ATPase catalytic subunit A OS=Gossypium hirsutum GN=CVA69.24 PE=2 SV=1	vacuolar H+-ATPase catalytic subunit [Gossypium hirsutum]	GO:0006996//organelle organization;GO:0006970//response to osmotic stress;GO:0015986//ATP synthesis coupled proton transport;GO:0048229//gametophyte development
Unigene18901	Superoxide dismutase [Mn], mitochondrial OS=Nicotiana plumbaginifolia GN=SODA PE=1 SV=1	manganese superoxide dismutase [Acanthus ebracteatus]	GO:0006952//defense response;GO:0010038//response to metal ion;GO:0006801//superoxide metabolic process;GO:0006970//response to osmotic stress;GO:0003006//reproductive developmental process
Unigene18919	Probable fructose-bisphosphate aldolase 3, chloroplastic OS=Arabidopsis thaliana GN=FBA3 PE=1 SV=1	plastidic aldolase [Solanum palustre]	GO:0006950//response to stress;GO:0010038//response to metal ion;GO:0006007//glucose catabolic process
Unigene18924	Cytochrome P450 71A6 (Fragment) OS=Nepeta racemosa GN=CYP71A6 PE=2 SV=1	cytochrome P450 [Nepeta racemosa]	GO:0006720//isoprenoid metabolic process;GO:0009607//response to biotic stimulus
Unigene18927	Probable galactinol--sucrose galactosyltransferase 6 OS=Arabidopsis thaliana GN=RFS6 PE=2 SV=2	AT5G20250 [Arabidopsis thaliana]	GO:0006950//response to stress
Unigene18934	Speckle-type POZ protein OS=Xenopus tropicalis GN=spop PE=2 SV=1	ATBPM2 [Arabidopsis lyrata subsp. lyrata] >gi|297330403|gb|EFH60822.1| ATBPM2 [Arabidopsis lyrata subsp. lyrata]	GO:0009414//response to water deprivation;GO:0009651//response to salt stress
Unigene18935	--	heat shock protein binding protein [Arabidopsis lyrata subsp. lyrata] >gi|297335159|gb|EFH65577.1| heat shock protein binding protein [Arabidopsis lyrata subsp. lyrata]	GO:0050896//response to stimulus;GO:0044267//cellular protein metabolic process
Unigene18936	Cell division cycle protein 48 homolog OS=Glycine max GN=CDC48 PE=2 SV=1	RecName: Full=Cell division cycle protein 48 homolog; AltName: Full=Valosin-containing protein homolog; Short=VCP >gi|862480|gb|AAA80587.1| valosin-containing protein [Glycine max] >gi|86212372|gb|ABC87759.1| plamsma membrane-associated AAA-ATPase [Glycine max]	GO:0010038//response to metal ion;GO:0009856//pollination;GO:0000904//cell morphogenesis involved in differentiation
Unigene1899	U-box domain-containing protein 24 OS=Arabidopsis thaliana GN=PUB24 PE=2 SV=1	U-box domain-containing protein [Arabidopsis lyrata subsp. lyrata] >gi|297323700|gb|EFH54121.1| U-box domain-containing protein [Arabidopsis lyrata subsp. lyrata]	GO:0006950//response to stress;GO:0016567//protein ubiquitination;GO:0002252;GO:0009743//response to carbohydrate stimulus
Unigene19	Alpha-1,3-mannosyl-glycoprotein 2-beta-N-acetylglucosaminyltransferase OS=Arabidopsis thaliana GN=GNTI PE=1 SV=1	N-acetylglucosaminyltransferase I [Nicotiana tabacum]	GO:0006970//response to osmotic stress;GO:0006487//protein amino acid N-linked glycosylation
Unigene1910	Nucleolin OS=Macaca fascicularis GN=NCL PE=2 SV=3	NAP1;2 (NUCLEOSOME ASSEMBLY PROTEIN 1;2); DNA binding / binding [Arabidopsis thaliana]	GO:0006259//DNA metabolic process;GO:0034728;GO:0009292//genetic transfer;GO:0010038//response to metal ion
Unigene192	Auxin response factor 1 OS=Arabidopsis thaliana GN=ARF1 PE=1 SV=2	auxin response factor 1 [Solanum lycopersicum]	GO:0010468//regulation of gene expression;GO:0009755//hormone-mediated signaling pathway;GO:0006351//transcription, DNA-dependent;GO:0010260//organ senescence
Unigene1923	Aspartyl-tRNA synthetase, cytoplasmic OS=Rattus norvegicus GN=Dars PE=2 SV=1	aspartate--tRNA ligase-like protein [Arabidopsis thaliana] >gi|222424631|dbj|BAH20270.1| AT4G31180 [Arabidopsis thaliana]	GO:0010038//response to metal ion;GO:0006418//tRNA aminoacylation for protein translation
Unigene1925	Cyprosin (Fragment) OS=Cynara cardunculus GN=CYPRO1 PE=1 SV=2	aspartic proteinase 2 [Castanea mollissima]	GO:0019538//protein metabolic process;GO:0010038//response to metal ion
Unigene1928	Alpha-xylosidase OS=Arabidopsis thaliana GN=XYL1 PE=1 SV=1	alpha-glucosidase [Solanum tuberosum]	GO:0000272//polysaccharide catabolic process;GO:0010038//response to metal ion
Unigene19461	V-type proton ATPase subunit B 1 OS=Gossypium hirsutum PE=2 SV=1	nucleotide-binding subunit of vacuolar ATPase [Arabidopsis thaliana]	GO:0010038//response to metal ion;GO:0009757//hexose mediated signaling;GO:0015986//ATP synthesis coupled proton transport
Unigene19467	Anthranilate phosphoribosyltransferase, chloroplastic OS=Arabidopsis thaliana GN=PAT1 PE=2 SV=1	TRP1 (tryptophan biosynthesis 1); anthranilate phosphoribosyltransferase [Arabidopsis thaliana] >gi|401213|sp|Q02166.1|TRPD_ARATH RecName: Full=Anthranilate phosphoribosyltransferase, chloroplastic; Flags: Precursor >gi|166792|gb|AAA32835.1| phosphoribosylanthranilate transferase [Arabidopsis thaliana] >gi|9757891|dbj|BAB08398.1| anthranilate phosphoribosyltransferase, chloroplast precursor [Arab…	GO:0010038//response to metal ion;GO:0009725//response to hormone stimulus;GO:0006568//tryptophan metabolic process;GO:0006970//response to osmotic stress
Unigene19471	5-methyltetrahydropteroyltriglutamate--homocysteine methyltransferase OS=Solenostemon scutellarioides GN=MET PE=1 SV=2	methionine synthase [Phelipanche ramosa]	GO:0000097//sulfur amino acid biosynthetic process;GO:0010038//response to metal ion;GO:0006970//response to osmotic stress
Unigene19479	F-box protein 7 OS=Arabidopsis thaliana GN=SKIP32 PE=1 SV=1	F-box family protein [Arabidopsis lyrata subsp. lyrata] >gi|297336305|gb|EFH66722.1| F-box family protein [Arabidopsis lyrata subsp. lyrata]	GO:0006950//response to stress;GO:0006412//translation
Unigene19486	Protein farnesyltransferase subunit beta OS=Arabidopsis thaliana GN=FTB PE=1 SV=2	farnesyltransferase beta subunit [Catharanthus roseus] >gi|47933946|gb|AAT39532.1| farnesyltransferase beta subunit [Catharanthus roseus]	GO:0009933//meristem structural organization;GO:0009738//abscisic acid mediated signaling pathway;GO:0006497//protein amino acid lipidation;GO:0006950//response to stress
Unigene19490	Homeobox-leucine zipper protein HAT5 OS=Arabidopsis thaliana GN=HAT5 PE=1 SV=1	homeodomain leucine zipper protein [Solanum lycopersicum]	GO:0009416//response to light stimulus;GO:0010468//regulation of gene expression;GO:0009887//organ morphogenesis;GO:0006970//response to osmotic stress;GO:0006351//transcription, DNA-dependent;GO:0010557//positive regulation of macromolecule biosynthetic process
Unigene1950	Tubulin alpha chain OS=Triticum aestivum GN=TUBA PE=2 SV=1	alpha tubulin [Coffea arabica]	GO:0007010//cytoskeleton organization;GO:0043623//cellular protein complex assembly;GO:0006970//response to osmotic stress;GO:0007017//microtubule-based process;GO:0009629//response to gravity
Unigene19507	Ethylene-responsive transcription factor 5 OS=Nicotiana tabacum GN=ERF5 PE=2 SV=1	RecName: Full=Ethylene-responsive transcription factor 5; AltName: Full=Ethylene-responsive element-binding factor 5 homolog; AltName: Full=Ethylene-responsive element-binding factor 4; Short=EREBP-4; AltName: Full=NtERF4 >gi|1208497|dbj|BAA07323.1| ethylene-responsive element binding protein [Nicotiana tabacum]	GO:0050896//response to stimulus;GO:0010468//regulation of gene expression;GO:0006350//transcription
Unigene1951	Squamosa promoter-binding-like protein 14 OS=Arabidopsis thaliana GN=SPL14 PE=2 SV=3	SPL14 (squamosa promoter binding protein-like 14); DNA binding / transcription activator/ transcription factor [Arabidopsis thaliana] >gi|67461574|sp|Q8RY95.3|SPL14_ARATH RecName: Full=Squamosa promoter-binding-like protein 14; AltName: Full=SPL1-related protein 2; AltName: Full=Protein FUMONISIN B1-RESISTANT 6 >gi|4836890|gb|AAD30593.1|AC007369_3 Unknown protein [Arabidopsis thaliana]	GO:0010468//regulation of gene expression;GO:0006952//defense response
Unigene19521	MLO-like protein 1 OS=Arabidopsis thaliana GN=MLO1 PE=1 SV=1	MLO-like protein 1 [Vitis vinifera]	GO:0006281//DNA repair
Unigene19524	Cell division cycle protein 48 homolog OS=Glycine max GN=CDC48 PE=2 SV=1	RecName: Full=Cell division cycle protein 48 homolog; AltName: Full=Valosin-containing protein homolog; Short=VCP >gi|862480|gb|AAA80587.1| valosin-containing protein [Glycine max] >gi|86212372|gb|ABC87759.1| plamsma membrane-associated AAA-ATPase [Glycine max]	GO:0009987//cellular process;GO:0010038//response to metal ion
Unigene19538	Rac-like GTP-binding protein RHO1 OS=Beta vulgaris GN=RHO1 PE=2 SV=1	Rop subfamily GTPase [Nicotiana tabacum]	GO:0009755//hormone-mediated signaling pathway;GO:0006887//exocytosis;GO:0008064//regulation of actin polymerization or depolymerization;GO:0000904//cell morphogenesis involved in differentiation;GO:0030042//actin filament depolymerization
Unigene19545	--	Os05g0112000 [Oryza sativa Japonica Group] >gi|75322407|sp|Q65XV2.1|XB3_ORYSJ RecName: Full=E3 ubiquitin-protein ligase XB3; AltName: Full=Ankyrin repeat domain and RING finger-containing protein XB3; AltName: Full=XA21-binding protein 3 >gi|14279688|gb|AAK58690.1|AF272860_1 receptor-like kinase Xa21-binding protein 3 [Oryza sativa] >gi|113578000|dbj|BAF16363.1| Os05g0112000 [Oryza sativa Japonic…	GO:0006952//defense response;GO:0016567//protein ubiquitination
Unigene19554	E3 ubiquitin-protein ligase BAH1 OS=Arabidopsis thaliana GN=BAH1 PE=1 SV=1	NLA (nitrogen limitation adaptation); ubiquitin-protein ligase [Arabidopsis thaliana] >gi|75337576|sp|Q9SRX9.1|BAH1_ARATH RecName: Full=E3 ubiquitin-protein ligase BAH1; AltName: Full=Protein BENZOIC ACID HYPERSENSITIVE 1; AltName: Full=Protein NITROGEN LIMITATION ADAPTATION >gi|6056415|gb|AAF02879.1|AC009525_13 Unknown protein [Arabidopsis thaliana] >gi|66865896|gb|AAY57582.1| RING finger family…	GO:0010035//response to inorganic substance;GO:0033554//cellular response to stress;GO:0009696//salicylic acid metabolic process;GO:0009814//defense response, incompatible interaction;GO:0010033//response to organic substance
Unigene19557	--	OXS3 (OXIDATIVE STRESS 3) [Arabidopsis thaliana]	GO:0006950//response to stress;GO:0010038//response to metal ion
Unigene19563	Probable protein phosphatase 2C 34 OS=Arabidopsis thaliana GN=At3g05640 PE=2 SV=1	Protein phosphatase 2C-like [Medicago truncatula]	GO:0006950//response to stress
Unigene1957	--	oxidoreductase [Arabidopsis lyrata subsp. lyrata] >gi|297317954|gb|EFH48376.1| oxidoreductase [Arabidopsis lyrata subsp. lyrata]	GO:0051707//response to other organism;GO:0009699//phenylpropanoid biosynthetic process
Unigene19577	Protein pleiotropic regulatory locus 1 OS=Arabidopsis thaliana GN=PRL1 PE=1 SV=1	AT3g16650/MGL6_10 [Arabidopsis lyrata subsp. lyrata] >gi|297316037|gb|EFH46460.1| AT3g16650/MGL6_10 [Arabidopsis lyrata subsp. lyrata]	GO:0009793//embryonic development ending in seed dormancy;GO:0009756//carbohydrate mediated signaling;GO:0048827//phyllome development;GO:0006350//transcription;GO:0009746;GO:0002218//activation of innate immune response;GO:0019538//protein metabolic process
Unigene19584	50S ribosomal protein L21, chloroplastic OS=Spinacia oleracea GN=RPL21 PE=1 SV=1	RecName: Full=50S ribosomal protein L21, chloroplastic; AltName: Full=CL21; AltName: Full=CS-L7; Flags: Precursor >gi|21315|emb|CAA40019.1| L21 r-protein [Spinacia oleracea] >gi|170135|gb|AAA34041.1| ribosomal protein L21 [Spinacia oleracea] >gi|310590|gb|AAA74715.1| ribosomal protein L21 [Spinacia oleracea]	GO:0006950//response to stress;GO:0010467//gene expression
Unigene19585	26S proteasome non-ATPase regulatory subunit 14 OS=Arabidopsis thaliana GN=RPN11 PE=2 SV=1	26S proteasome non-ATPase regulatory subunit [Arabidopsis thaliana]	GO:0019941//modification-dependent protein catabolic process;GO:0006970//response to osmotic stress
Unigene19586	Protein maternal effect lethal 26 OS=Caenorhabditis elegans GN=mel-26 PE=1 SV=2	BTB/POZ domain-containing protein [Lotus japonicus]	GO:0010035//response to inorganic substance;GO:0009725//response to hormone stimulus;GO:0048229//gametophyte development;GO:0051347//positive regulation of transferase activity;GO:0048511//rhythmic process;GO:0006351//transcription, DNA-dependent;GO:0006950//response to stress
Unigene19596	RING-H2 finger protein ATL1B OS=Arabidopsis thaliana GN=ATL1B PE=1 SV=1	zinc finger (C3HC4-type RING finger) family protein [Arabidopsis thaliana] >gi|68565308|sp|Q9LM69.1|ATL1B_ARATH RecName: Full=RING-H2 finger protein ATL1B >gi|8886938|gb|AAF80624.1|AC069251_17 F2D10.34 [Arabidopsis thaliana]	GO:0009743//response to carbohydrate stimulus
Unigene19597	Probable protein disulfide-isomerase A6 OS=Arabidopsis thaliana GN=At2g47470 PE=1 SV=1	protein disulfide-isomerase precursor [Nicotiana tabacum]	GO:0033554//cellular response to stress;GO:0003006//reproductive developmental process;GO:0009566//fertilization;GO:0019725//cellular homeostasis;GO:0010038//response to metal ion;GO:0048229//gametophyte development
Unigene19607	Glutathione S-transferase 1 OS=Dianthus caryophyllus GN=GST1 PE=2 SV=1	RecName: Full=Glutathione S-transferase 1; AltName: Full=SR8; AltName: Full=GST class-zeta >gi|18330|emb|CAA41279.1| glutathione s-transferase [Dianthus caryophyllus] >gi|167968|gb|AAA33277.1| glutathione transferase [Dianthus caryophyllus]	GO:0009404//toxin metabolic process;GO:0006520//cellular amino acid metabolic process
Unigene19612	SNF1-related protein kinase catalytic subunit alpha KIN10 OS=Arabidopsis thaliana GN=KIN10 PE=1 SV=2	sucrose non-fermenting-1-related protein kinase 1 [Malus hupehensis]	GO:0048364//root development;GO:0009756//carbohydrate mediated signaling;GO:0007584//response to nutrient;GO:0009755//hormone-mediated signaling pathway;GO:0009791//post-embryonic development;GO:0007568//aging;GO:0022414;GO:0006464//protein modification process
Unigene19628	Transcription factor MYB44 OS=Arabidopsis thaliana GN=MYB44 PE=2 SV=1	MYB2 [Malus x domestica]	GO:0009725//response to hormone stimulus;GO:0010468//regulation of gene expression;GO:0006970//response to osmotic stress;GO:0006350//transcription
Unigene19637	ATP-dependent Clp protease ATP-binding subunit clpA homolog CD4B, chloroplastic OS=Solanum lycopersicum GN=CD4B PE=3 SV=1	RecName: Full=ATP-dependent Clp protease ATP-binding subunit clpA homolog CD4B, chloroplastic; Flags: Precursor >gi|170435|gb|AAA34161.1| ATP-dependent protease (CD4B) [Solanum lycopersicum]	GO:0017038//protein import;GO:0006605//protein targeting;GO:0015995//chlorophyll biosynthetic process;GO:0009657//plastid organization;GO:0006281//DNA repair
Unigene19639	Transcription factor ABA-INDUCIBLE bHLH-TYPE OS=Arabidopsis thaliana GN=AIB PE=2 SV=2	PREDICTED: Myc2 bHLH protein [Vitis vinifera]	GO:0010468//regulation of gene expression;GO:0009725//response to hormone stimulus;GO:0006950//response to stress
Unigene19647	CHD3-type chromatin-remodeling factor PICKLE OS=Arabidopsis thaliana GN=PKL PE=1 SV=1	chromatin remodeling complex subunit [Populus trichocarpa] >gi|222866337|gb|EEF03468.1| chromatin remodeling complex subunit [Populus trichocarpa]	GO:0006350//transcription;GO:0048527//lateral root development;GO:0009738//abscisic acid mediated signaling pathway
Unigene19660	DnaJ homolog subfamily C member 13 OS=Homo sapiens GN=DNAJC13 PE=1 SV=4	PREDICTED: similar to GRV2 (KATAMARI2); binding / heat shock protein binding [Vitis vinifera]	GO:0016192//vesicle-mediated transport;GO:0044267//cellular protein metabolic process;GO:0006605//protein targeting;GO:0009657//plastid organization;GO:0009630//gravitropism;GO:0003006//reproductive developmental process;GO:0006950//response to stress
Unigene1967	--	AAA-type ATPase family protein [Arabidopsis thaliana]	GO:0006281//DNA repair;GO:0042723//thiamin and derivative metabolic process;GO:0009108//coenzyme biosynthetic process;GO:0006260//DNA replication
Unigene19670	Probable calcium-binding protein CML25 OS=Arabidopsis thaliana GN=CML25 PE=2 SV=1	calcium-binding pollen allergen [Arachis hypogaea]	GO:0006950//response to stress
Unigene19673	Dihydrolipoyl dehydrogenase 1, mitochondrial OS=Arabidopsis thaliana GN=LPD1 PE=1 SV=2	dihydrolipoamide dehydrogenase precursor [Solanum lycopersicum]	GO:0009314//response to radiation;GO:0010038//response to metal ion;GO:0019725//cellular homeostasis;GO:0008152//metabolic process
Unigene19682	Serine/threonine-protein kinase-like protein At3g51990 OS=Arabidopsis thaliana GN=At3g51990 PE=2 SV=1	kinase family protein [Arabidopsis lyrata subsp. lyrata] >gi|297321951|gb|EFH52372.1| kinase family protein [Arabidopsis lyrata subsp. lyrata]	GO:0006259//DNA metabolic process;GO:0006464//protein modification process;GO:0006950//response to stress;GO:0012501//programmed cell death
Unigene19699	Probable histone H2A variant 1 OS=Oryza sativa subsp. japonica GN=Os03g0162200 PE=2 SV=1	histone 2 [Populus trichocarpa] >gi|222866277|gb|EEF03408.1| histone 2 [Populus trichocarpa]	GO:0006952//defense response;GO:0009908//flower development;GO:0009266//response to temperature stimulus;GO:0034728
Unigene19707	NADH-ubiquinone oxidoreductase 75 kDa subunit, mitochondrial OS=Solanum tuberosum PE=2 SV=1	RecName: Full=NADH-ubiquinone oxidoreductase 75 kDa subunit, mitochondrial; AltName: Full=76 kDa mitochondrial complex I subunit; AltName: Full=Complex I-75 kDa; Short=CI-75kD; Flags: Precursor >gi|758340|emb|CAA59818.1| 76 kDa mitochondrial complex I subunit [Solanum tuberosum]	GO:0022904//respiratory electron transport chain;GO:0051234//establishment of localization;GO:0003006//reproductive developmental process;GO:0043094//cellular metabolic compound salvage;GO:0006950//response to stress
Unigene19708	Nucleoside diphosphate kinase 4, chloroplastic OS=Spinacia oleracea GN=NDK4 PE=1 SV=1	nucleoside diphosphate kinase 1 [Solanum tuberosum]	GO:0009209//pyrimidine ribonucleoside triphosphate biosynthetic process;GO:0009206;GO:0006950//response to stress
Unigene19714	Poly [ADP-ribose] polymerase 15 OS=Homo sapiens GN=PARP15 PE=1 SV=1	SRO5 (SIMILAR TO RCD ONE 5); NAD+ ADP-ribosyltransferase [Arabidopsis thaliana] >gi|17386160|gb|AAL38626.1|AF446893_1 AT5g62520/K19B1_13 [Arabidopsis thaliana] >gi|15450639|gb|AAK96591.1| AT5g62520/K19B1_13 [Arabidopsis thaliana]	GO:0044237//cellular metabolic process;GO:0006970//response to osmotic stress
Unigene19722	Mediator of RNA polymerase II transcription subunit 25 OS=Xenopus tropicalis GN=med25 PE=2 SV=1	PFT1 (PHYTOCHROME AND FLOWERING TIME 1); transcription coactivator [Arabidopsis thaliana] >gi|32478899|gb|AAO39425.1| phytochrome and flowering time 1 protein [Arabidopsis thaliana]	GO:0006952//defense response;GO:0009908//flower development;GO:0007602//phototransduction;GO:0009639//response to red or far red light;GO:0010557//positive regulation of macromolecule biosynthetic process
Unigene19725	Ubiquitin-conjugating enzyme E2 variant 1D OS=Arabidopsis thaliana GN=UEV1D PE=1 SV=1	ubiquitin-conjugating enzyme variant [Citrus sinensis]	GO:0060255;GO:0006464//protein modification process;GO:0006281//DNA repair
Unigene19736	Copper transport protein ATOX1 OS=Canis familiaris GN=ATOX1 PE=3 SV=1	copper chaperone [Solanum lycopersicum] >gi|170773918|gb|ACB32235.1| copper chaperone [Solanum chacoense]	GO:0030005;GO:0032502//developmental process;GO:0006970//response to osmotic stress;GO:0034755//iron ion transmembrane transport;GO:0010038//response to metal ion
Unigene1974	UDP-glucose 4-epimerase GEPI48 OS=Cyamopsis tetragonoloba PE=2 SV=1	RecName: Full=UDP-glucose 4-epimerase GEPI48; AltName: Full=UDP-galactose 4-epimerase; AltName: Full=Galactowaldenase >gi|3021357|emb|CAA06339.1| UDP-galactose 4-epimerase [Cyamopsis tetragonoloba]	GO:0050896//response to stimulus;GO:0045489//pectin biosynthetic process;GO:0019318//hexose metabolic process;GO:0009913//epidermal cell differentiation;GO:0009250//glucan biosynthetic process;GO:0042546//cell wall biogenesis
Unigene19743	Universal stress protein A-like protein OS=Arabidopsis thaliana GN=At3g01520 PE=1 SV=2	universal stress protein family protein [Arabidopsis lyrata subsp. lyrata] >gi|297319521|gb|EFH49943.1| universal stress protein family protein [Arabidopsis lyrata subsp. lyrata]	GO:0050896//response to stimulus
Unigene1977	Auxin-responsive protein IAA14 OS=Arabidopsis thaliana GN=IAA14 PE=1 SV=2	aux/IAA protein [Populus tremula x Populus tremuloides]	GO:0010101;GO:0010468//regulation of gene expression;GO:0009755//hormone-mediated signaling pathway
Unigene19782	Acetolactate synthase 2, chloroplastic OS=Nicotiana tabacum GN=ALS SURB PE=1 SV=1	RecName: Full=Acetolactate synthase 2, chloroplastic; AltName: Full=Acetolactate synthase II; AltName: Full=Acetohydroxy-acid synthase II; AltName: Full=ALS II; Flags: Precursor >gi|224566930|gb|ACN56756.1| SuRB [Nicotiana tabacum]	GO:0008652//cellular amino acid biosynthetic process;GO:0006950//response to stress
Unigene19785	Root phototropism protein 3 OS=Arabidopsis thaliana GN=RPT3 PE=1 SV=1	phototropic-responsive NPH3 family protein [Arabidopsis thaliana] >gi|42572025|ref|NP_974103.1| phototropic-responsive NPH3 family protein [Arabidopsis thaliana] >gi|31711740|gb|AAP68226.1| At1g67900 [Arabidopsis thaliana]	GO:0009314//response to radiation
Unigene1979	ABC transporter B family member 11 OS=Arabidopsis thaliana GN=ABCB11 PE=2 SV=1	multidrug/pheromone exporter, MDR family, ABC transporter family [Populus trichocarpa] >gi|222861715|gb|EEE99257.1| multidrug/pheromone exporter, MDR family, ABC transporter family [Populus trichocarpa]	GO:0009926//auxin polar transport;GO:0048588;GO:0009606//tropism;GO:0009734//auxin mediated signaling pathway
Unigene19799	NADH dehydrogenase [ubiquinone] iron-sulfur protein 4, mitochondrial OS=Rattus norvegicus GN=Ndufs4 PE=1 SV=1	NADH-ubiquinone oxidoreductase 18 kDa subunit [Zea mays]	GO:0009409//response to cold;GO:0006091//generation of precursor metabolites and energy
Unigene19809	Dihydrolipoyllysine-residue succinyltransferase component of 2-oxoglutarate dehydrogenase complex OS=Mycobacterium tuberculosis GN=dltA PE=1 SV=1	2-oxoglutarate dehydrogenase E2 subunit [Arabidopsis lyrata subsp. lyrata] >gi|297310208|gb|EFH40632.1| 2-oxoglutarate dehydrogenase E2 subunit [Arabidopsis lyrata subsp. lyrata]	GO:0009060//aerobic respiration;GO:0006950//response to stress
Unigene19830	Peptidyl-prolyl isomerase PASTICCINO1 OS=Arabidopsis thaliana GN=PAS1 PE=1 SV=2	pasticcino 1-D [Arabidopsis thaliana]	GO:0000038//very-long-chain fatty acid metabolic process;GO:0044267//cellular protein metabolic process;GO:0009725//response to hormone stimulus;GO:0007163//establishment or maintenance of cell polarity;GO:0000902//cell morphogenesis;GO:0048528//post-embryonic root development;GO:0009790//embryonic development
Unigene19840	Cellulose synthase-like protein D2 OS=Oryza sativa subsp. japonica GN=CSLD2 PE=2 SV=1	cellulose synthase-like protein D4 [Populus tremuloides]	GO:0045229//external encapsulating structure organization;GO:0048588;GO:0009250//glucan biosynthetic process;GO:0042546//cell wall biogenesis;GO:0006950//response to stress
Unigene19841	Aminomethyltransferase, mitochondrial OS=Solanum tuberosum GN=GDCST PE=2 SV=1	RecName: Full=Aminomethyltransferase, mitochondrial; AltName: Full=Glycine cleavage system T protein; Short=GCVT; Flags: Precursor >gi|438254|emb|CAA81081.1| T-protein [Solanum tuberosum]	GO:0010038//response to metal ion;GO:0006544//glycine metabolic process
Unigene19856	Protein disulfide-isomerase OS=Ricinus communis PE=2 SV=1	RecName: Full=Protein disulfide-isomerase; Short=PDI; Flags: Precursor >gi|1134968|gb|AAB05641.1| protein disulphide isomerase PDI [Ricinus communis] >gi|1587210|prf||2206331A protein disulfide isomerase	GO:0012501//programmed cell death;GO:0010038//response to metal ion;GO:0033554//cellular response to stress;GO:0019725//cellular homeostasis;GO:0006970//response to osmotic stress;GO:0009791//post-embryonic development
Unigene19859	Protein TRANSPARENT TESTA 12 OS=Arabidopsis thaliana GN=TT12 PE=2 SV=1	mate efflux family protein [Arabidopsis lyrata subsp. lyrata] >gi|297313437|gb|EFH43860.1| mate efflux family protein [Arabidopsis lyrata subsp. lyrata]	GO:0015893//drug transport
Unigene19886	DNA-3-methyladenine glycosylase 1 OS=Escherichia coli (strain K12) GN=tag PE=1 SV=1	methyladenine glycosylase family protein [Arabidopsis lyrata subsp. lyrata] >gi|297309386|gb|EFH39810.1| methyladenine glycosylase family protein [Arabidopsis lyrata subsp. lyrata]	GO:0006281//DNA repair
Unigene1990	14-3-3-like protein GF14 kappa OS=Arabidopsis thaliana GN=GRF8 PE=2 SV=2	GRF8 (GENERAL REGULATORY FACTOR 8); protein binding / protein phosphorylated amino acid binding [Arabidopsis thaliana] >gi|12643286|sp|P48348.2|14338_ARATH RecName: Full=14-3-3-like protein GF14 kappa; AltName: Full=General regulatory factor 8 >gi|5802794|gb|AAD51783.1|AF145300_1 14-3-3 protein GF14 kappa [Arabidopsis thaliana] >gi|21537301|gb|AAM61642.1| 14-3-3 protein GF14kappa (grf8) [Arabidop…	GO:0006952//defense response;GO:0043401;GO:0010038//response to metal ion
Unigene19910	Heat shock protein 83 OS=Ipomoea nil GN=HSP83A PE=2 SV=1	RecName: Full=Heat shock protein 83 >gi|169296|gb|AAA33748.1| heat shock protein 83 [Ipomoea nil] >gi|445625|prf||1909372A heat shock protein 83	GO:0006952//defense response;GO:0010035//response to inorganic substance;GO:0044267//cellular protein metabolic process
Unigene19912	E3 ubiquitin-protein ligase KEG OS=Arabidopsis thaliana GN=KEG PE=1 SV=2	KEG (KEEP ON GOING); protein binding / protein kinase/ ubiquitin-protein ligase [Arabidopsis thaliana] >gi|218526495|sp|Q9FY48.2|KEG_ARATH RecName: Full=E3 ubiquitin-protein ligase KEG; AltName: Full=RING finger protein KEG; AltName: Full=Protein KEEP ON GOING >gi|83817349|gb|ABC46683.1| RING E3 ligase protein [Arabidopsis thaliana]	GO:0032446//protein modification by small protein conjugation;GO:0040007//growth;GO:0009755//hormone-mediated signaling pathway;GO:0006950//response to stress
Unigene19925	--	ATAB2; RNA binding [Arabidopsis thaliana]	GO:0010467//gene expression;GO:0009657//plastid organization;GO:0044238//primary metabolic process;GO:0009416//response to light stimulus
Unigene19934	Pectinesterase 2 OS=Arabidopsis thaliana GN=PME2 PE=2 SV=2	ATPME2 precursor [Arabidopsis thaliana]	GO:0051707//response to other organism
Unigene19937	Glutamate-1-semialdehyde 2,1-aminomutase, chloroplastic OS=Brassica napus GN=GSA PE=2 SV=1	RecName: Full=Glutamate-1-semialdehyde 2,1-aminomutase, chloroplastic; Short=GSA; AltName: Full=Glutamate-1-semialdehyde aminotransferase; Short=GSA-AT; Flags: Precursor >gi|28972461|gb|AAO63782.1|AF364595_1 glutamate 1-semialdehyde aminotransferase enzyme [Brassica napus]	GO:0009314//response to radiation;GO:0006779//porphyrin biosynthetic process
Unigene19938	Glucose-6-phosphate 1-dehydrogenase, cytoplasmic isoform 2 OS=Arabidopsis thaliana GN=ACG12 PE=1 SV=1	glucose-6-phosphate dehydrogenase [Nicotiana tabacum]	GO:0006098//pentose-phosphate shunt;GO:0010038//response to metal ion
Unigene19962	Protein EARLY FLOWERING 3 OS=Arabidopsis thaliana GN=ELF3 PE=1 SV=1	early flowering 3 [Mesembryanthemum crystallinum]	GO:0009987//cellular process;GO:0050789//regulation of biological process;GO:0009725//response to hormone stimulus;GO:0009416//response to light stimulus;GO:0009791//post-embryonic development;GO:0048608//reproductive structure development
Unigene19965	Proteasome subunit beta type-5-B OS=Arabidopsis thaliana GN=PBE2 PE=1 SV=1	RecName: Full=Proteasome subunit beta type-5-B; AltName: Full=20S proteasome beta subunit E-2; AltName: Full=Proteasome epsilon-2 chain; Flags: Precursor >gi|16612308|gb|AAL27514.1|AF439846_1 AT3g26340/F20C19_6 [Arabidopsis thaliana] >gi|9294292|dbj|BAB02194.1| proteasome epsilon chain precursor [Arabidopsis thaliana] >gi|21928101|gb|AAM78079.1| AT3g26340/F20C19_6 [Arabidopsis thaliana]	GO:0019941//modification-dependent protein catabolic process;GO:0010038//response to metal ion
Unigene1997	Probable ornithine aminotransferase OS=Dictyostelium discoideum GN=oatA PE=3 SV=1	ornithine aminotransferase [Vitis vinifera]	GO:0006527//arginine catabolic process;GO:0006591//ornithine metabolic process;GO:0006972//hyperosmotic response;GO:0006560//proline metabolic process
Unigene19985	Cationic peroxidase 1 OS=Arachis hypogaea GN=PNC1 PE=1 SV=2	peroxidase 3 [Scutellaria baicalensis]	GO:0006950//response to stress;GO:0008152//metabolic process
Unigene19993	Guanine nucleotide-binding protein alpha-2 subunit OS=Glycine max GN=GPA2 PE=2 SV=1	extra-large GTP-binding protein 3 [Arabidopsis lyrata subsp. lyrata] >gi|297336799|gb|EFH67216.1| extra-large GTP-binding protein 3 [Arabidopsis lyrata subsp. lyrata]	GO:0009725//response to hormone stimulus;GO:0009612//response to mechanical stimulus;GO:0007166//cell surface receptor linked signal transduction;GO:0009746;GO:0048513//organ development;GO:0009606//tropism;GO:0034285
Unigene19994	--	heme oxygenase 1 [Solanum lycopersicum]	GO:0006787;GO:0007602//phototransduction;GO:0010073//meristem maintenance;GO:0033014//tetrapyrrole biosynthetic process
Unigene20006	--	Putative ATPase protein, identical [Solanum demissum]	GO:0009725//response to hormone stimulus
Unigene20012	Transcription factor MYB44 OS=Arabidopsis thaliana GN=MYB44 PE=2 SV=1	tuber-specific protein [Capsicum annuum]	GO:0010038//response to metal ion;GO:0009725//response to hormone stimulus;GO:0009743//response to carbohydrate stimulus;GO:0010468//regulation of gene expression;GO:0006970//response to osmotic stress;GO:0006351//transcription, DNA-dependent
Unigene2004	Probable T-complex protein 1 subunit eta OS=Schizosaccharomyces pombe GN=cct7 PE=1 SV=1	Os06g0687700 [Oryza sativa Japonica Group] >gi|113596449|dbj|BAF20323.1| Os06g0687700 [Oryza sativa Japonica Group]	GO:0044267//cellular protein metabolic process;GO:0010038//response to metal ion
Unigene20062	DNA ligase 1 OS=Arabidopsis thaliana GN=At1g08130 PE=2 SV=2	ATP dependent DNA ligase family protein [Arabidopsis thaliana]	GO:0006259//DNA metabolic process;GO:0033554//cellular response to stress
Unigene20068	V-type proton ATPase catalytic subunit A OS=Daucus carota PE=2 SV=1	vacuolar H+-ATPase A1 subunit isoform [Solanum lycopersicum]	GO:0006996//organelle organization;GO:0006970//response to osmotic stress;GO:0015986//ATP synthesis coupled proton transport;GO:0048229//gametophyte development
Unigene20073	Protein ETHYLENE INSENSITIVE 3 OS=Arabidopsis thaliana GN=EIN3 PE=1 SV=1	EIN3-like protein EIL2 [Actinidia deliciosa]	GO:0006952//defense response;GO:0000160//two-component signal transduction system (phosphorelay);GO:0009725//response to hormone stimulus;GO:0009756//carbohydrate mediated signaling;GO:0010468//regulation of gene expression
Unigene20117	Inositol-3-phosphate synthase OS=Nicotiana tabacum PE=2 SV=1	1L-myo-inositol 1-phosphate synthase [Jatropha curcas]	GO:0009642//response to light intensity;GO:0006952//defense response;GO:0006644//phospholipid metabolic process;GO:0009725//response to hormone stimulus;GO:0000302//response to reactive oxygen species;GO:0009267//cellular response to starvation;GO:0002252;GO:0032958//inositol phosphate biosynthetic process
Unigene20132	Plastid lipid-associated protein 2, chloroplastic OS=Brassica campestris GN=PAP2 PE=1 SV=1	RecName: Full=Plastid lipid-associated protein 2, chloroplastic; Flags: Precursor >gi|14248556|gb|AAK57565.1|AF290567_1 plastid-lipid associated protein PAP2 [Brassica rapa subsp. campestris]	GO:0050896//response to stimulus;GO:0008152//metabolic process
Unigene20133	Pyruvate kinase OS=Eimeria tenella GN=PYK PE=2 SV=1	AT3g52990/F8J2_160 [Arabidopsis thaliana] >gi|21537185|gb|AAM61526.1| pyruvate kinase-like protein [Arabidopsis thaliana] >gi|24111299|gb|AAN46773.1| At3g52990/F8J2_160 [Arabidopsis thaliana]	GO:0010038//response to metal ion;GO:0006007//glucose catabolic process
Unigene20139	Syntaxin-23 OS=Arabidopsis thaliana GN=SYP23 PE=2 SV=1	syntaxin [Nicotiana tabacum]	GO:0008360//regulation of cell shape;GO:0016044//membrane organization;GO:0009657//plastid organization;GO:0009630//gravitropism;GO:0015031//protein transport
Unigene20144	Probable protein phosphatase 2C 34 OS=Arabidopsis thaliana GN=At3g05640 PE=2 SV=1	AT3G05640 [Arabidopsis thaliana]	GO:0006950//response to stress
Unigene20148	DEAD-box ATP-dependent RNA helicase 53 OS=Arabidopsis thaliana GN=RH53 PE=2 SV=1	RecName: Full=DEAD-box ATP-dependent RNA helicase 53 >gi|9293867|dbj|BAB01770.1| DEAD-Box RNA helicase-like protein [Arabidopsis thaliana] >gi|17064852|gb|AAL32580.1| DEAD-Box RNA helicase-like protein [Arabidopsis thaliana] >gi|20259816|gb|AAM13255.1| DEAD-Box RNA helicase-like protein [Arabidopsis thaliana]	GO:0000377//RNA splicing, via transesterification reactions with bulged adenosine as nucleophile;GO:0006970//response to osmotic stress
Unigene20150	--	Os07g0551400 [Oryza sativa Japonica Group] >gi|33146953|dbj|BAC80026.1| CHP-rich zinc finger protein-like [Oryza sativa Japonica Group] >gi|113611479|dbj|BAF21857.1| Os07g0551400 [Oryza sativa Japonica Group]	GO:0050896//response to stimulus
Unigene20169	Cationic peroxidase 1 OS=Arachis hypogaea GN=PNC1 PE=1 SV=2	peroxidase 3 [Scutellaria baicalensis]	GO:0008152//metabolic process;GO:0006950//response to stress
Unigene20186	--	PREDICTED: similar to octicosapeptide/Phox/Bem1p (PB1) domain-containing protein / tetratricopeptide repeat (TPR)-containing protein [Vitis vinifera]	GO:0050896//response to stimulus
Unigene20189	Protein COBRA OS=Arabidopsis thaliana GN=COB PE=2 SV=1	phytochelatin synthetase-like protein [Phaseolus vulgaris]	GO:0016049//cell growth;GO:0045333//cellular respiration;GO:0006970//response to osmotic stress;GO:0030198//extracellular matrix organization
Unigene202	Serine/arginine repetitive matrix protein 2 OS=Homo sapiens GN=SRRM2 PE=1 SV=2	expressed protein [Arabidopsis lyrata subsp. lyrata] >gi|297338758|gb|EFH69175.1| expressed protein [Arabidopsis lyrata subsp. lyrata]	GO:0000377//RNA splicing, via transesterification reactions with bulged adenosine as nucleophile;GO:0009756//carbohydrate mediated signaling
Unigene20211	ABC transporter B family member 4 OS=Arabidopsis thaliana GN=ABCB4 PE=1 SV=1	ABCB4 (ATP BINDING CASSETTE SUBFAMILY B4); ATPase, coupled to transmembrane movement of substances / xenobiotic-transporting ATPase [Arabidopsis thaliana] >gi|75318687|sp|O80725.1|AB4B_ARATH RecName: Full=ABC transporter B family member 4; Short=ABC transporter ABCB.4; Short=AtABCB4; AltName: Full=Multidrug resistance protein 4; AltName: Full=P-glycoprotein 4	GO:0009926//auxin polar transport;GO:0048588;GO:0009606//tropism;GO:0009734//auxin mediated signaling pathway
Unigene20213	1-aminocyclopropane-1-carboxylate oxidase 1 OS=Solanum lycopersicum GN=ACO1 PE=2 SV=2	ACC synthase [Orobanche minor]	GO:0006950//response to stress;GO:0003006//reproductive developmental process;GO:0006555//methionine metabolic process
Unigene2022	Proteasome subunit beta type-5-B OS=Arabidopsis thaliana GN=PBE2 PE=1 SV=1	20S proteasome beta subunit [Cicer arietinum]	GO:0019941//modification-dependent protein catabolic process;GO:0010038//response to metal ion
Unigene20224	Protein SET OS=Drosophila melanogaster GN=Set PE=1 SV=2	Putative phospatase 2A inhibitor [Arabidopsis thaliana]	GO:0010102//lateral root morphogenesis;GO:0048869//cellular developmental process;GO:0051707//response to other organism;GO:0010038//response to metal ion;GO:0009755//hormone-mediated signaling pathway;GO:0034728;GO:0006950//response to stress
Unigene20226	Histone H4 OS=Silene latifolia GN=SlH4 PE=3 SV=3	histone H4 [Eriobotrya japonica]	GO:0034728;GO:0006950//response to stress
Unigene20236	Proteasome subunit beta type-4 OS=Arabidopsis thaliana GN=PBG1 PE=1 SV=2	20S proteasome beta subunit PBG1 [Arabidopsis lyrata subsp. lyrata] >gi|297335580|gb|EFH65997.1| 20S proteasome beta subunit PBG1 [Arabidopsis lyrata subsp. lyrata]	GO:0019941//modification-dependent protein catabolic process;GO:0006970//response to osmotic stress;GO:0010038//response to metal ion
Unigene20242	Chaperone protein dnaJ 20, chloroplastic OS=Arabidopsis thaliana GN=ATJ20 PE=2 SV=2	DnaJ-like protein [Glycine max]	GO:0050896//response to stimulus
Unigene20259	3-ketoacyl-CoA synthase 6 OS=Arabidopsis thaliana GN=CUT1 PE=2 SV=1	3-ketoacyl-CoA synthase [Gossypium hirsutum]	GO:0009314//response to radiation;GO:0006633//fatty acid biosynthetic process;GO:0000902//cell morphogenesis;GO:0007275//multicellular organismal development;GO:0003006//reproductive developmental process;GO:0006950//response to stress
Unigene20270	--	uvrB/uvrC motif-containing protein [Arabidopsis thaliana]	GO:0006281//DNA repair
Unigene20287	Probable galactinol--sucrose galactosyltransferase 5 OS=Arabidopsis thaliana GN=RFS5 PE=1 SV=1	raffionse synthase 3 [Glycine max]	GO:0009312//oligosaccharide biosynthetic process;GO:0005985//sucrose metabolic process;GO:0019406;GO:0006950//response to stress
Unigene20288	--	chilling-responsive protein [Nicotiana tabacum]	GO:0009414//response to water deprivation;GO:0003006//reproductive developmental process;GO:0010038//response to metal ion
Unigene20331	Nuclear cap-binding protein subunit 2 OS=Arabidopsis thaliana GN=CBP20 PE=1 SV=1	nuclear cap-binding protein 20 [Nicotiana tabacum]	GO:0008380//RNA splicing;GO:0035196//production of miRNAs involved in gene silencing by miRNA
Unigene2034	Ethylene-responsive transcription factor 5 OS=Arabidopsis thaliana GN=ERF5 PE=2 SV=1	Avr9/Cf-9 rapidly elicited protein 1 [Nicotiana tabacum]	GO:0000160//two-component signal transduction system (phosphorelay);GO:0009743//response to carbohydrate stimulus;GO:0010468//regulation of gene expression;GO:0006351//transcription, DNA-dependent;GO:0006950//response to stress
Unigene20355	--	hypothetical protein RCOM_1311830 [Ricinus communis] >gi|223541837|gb|EEF43383.1| hypothetical protein RCOM_1311830 [Ricinus communis]	GO:0010468//regulation of gene expression;GO:0006351//transcription, DNA-dependent;GO:0009755//hormone-mediated signaling pathway
Unigene20361	MADS-box protein SOC1 OS=Arabidopsis thaliana GN=SOC1 PE=1 SV=1	SOC1-like protein 1 [Sinningia speciosa]	GO:0009725//response to hormone stimulus;GO:0010468//regulation of gene expression;GO:0006606//protein import into nucleus;GO:0009908//flower development;GO:0010074//maintenance of meristem identity;GO:0006351//transcription, DNA-dependent;GO:0006950//response to stress
Unigene20366	Nuclear cap-binding protein subunit 1 OS=Arabidopsis thaliana GN=ABH1 PE=1 SV=2	nuclear cap-binding protein [Solanum tuberosum]	GO:0009725//response to hormone stimulus;GO:0035196//production of miRNAs involved in gene silencing by miRNA;GO:0008380//RNA splicing;GO:0048571;GO:0009653//anatomical structure morphogenesis
Unigene204	Heat shock protein 101 OS=Arabidopsis thaliana GN=HSP101 PE=2 SV=2	101 kDa heat shock protein [Nicotiana tabacum]	GO:0050896//response to stimulus;GO:0043170
Unigene20456	--	glycosyl hydrolase family protein 43 [Arabidopsis lyrata subsp. lyrata] >gi|297310830|gb|EFH41254.1| glycosyl hydrolase family protein 43 [Arabidopsis lyrata subsp. lyrata]	GO:0006281//DNA repair
Unigene20459	Mitochondrial carnitine/acylcarnitine carrier protein CACL OS=Bos taurus GN=SLC25A29 PE=2 SV=1	mitochondrial basic amino acid carrier 2 [Arabidopsis thaliana]	GO:0006970//response to osmotic stress;GO:0015809//arginine transport;GO:0006560//proline metabolic process;GO:0046907//intracellular transport
Unigene2047	Dof zinc finger protein DOF3.4 OS=Arabidopsis thaliana GN=DOF3.4 PE=1 SV=2	Dof2 [Glycine max]	GO:0010468//regulation of gene expression;GO:0009725//response to hormone stimulus;GO:0051726//regulation of cell cycle;GO:0010557//positive regulation of macromolecule biosynthetic process
Unigene20483	ABC transporter B family member 1 OS=Arabidopsis thaliana GN=ABCB1 PE=1 SV=1	P-glycoprotein [Solanum tuberosum]	GO:0051707//response to other organism;GO:0048437//floral organ development;GO:0009725//response to hormone stimulus;GO:0043479;GO:0032535;GO:0009630//gravitropism;GO:0009639//response to red or far red light
Unigene2049	ABC transporter F family member 3 OS=Arabidopsis thaliana GN=ABCF3 PE=2 SV=1	ABC transporter-like protein [Glycine max]	GO:0010038//response to metal ion
Unigene20528	Aquaporin NIP6-1 OS=Arabidopsis thaliana GN=NIP6-1 PE=1 SV=1	aquaporin, MIP family, NIP subfamily [Populus trichocarpa] >gi|222845055|gb|EEE82602.1| aquaporin, MIP family, NIP subfamily [Populus trichocarpa]	GO:0015698//inorganic anion transport;GO:0010036//response to boron
Unigene20534	Glutamate decarboxylase 1 OS=Arabidopsis thaliana GN=GAD1 PE=1 SV=2	glutamate decarboxylase [Arabidopsis thaliana]	GO:0009064//glutamine family amino acid metabolic process;GO:0010038//response to metal ion
Unigene2054	Ethylene receptor 2 OS=Arabidopsis thaliana GN=ETR2 PE=1 SV=1	ethylene receptor homolog [Solanum lycopersicum] >gi|52222394|gb|AAU34076.1| ethylene receptor [Solanum lycopersicum]	GO:0006468//protein amino acid phosphorylation;GO:0006351//transcription, DNA-dependent;GO:0009873//ethylene mediated signaling pathway
Unigene20541	ABC transporter C family member 3 OS=Arabidopsis thaliana GN=ABCC3 PE=1 SV=1	multidrug resistance protein ABC transporter family [Populus trichocarpa] >gi|222847620|gb|EEE85167.1| multidrug resistance protein ABC transporter family [Populus trichocarpa]	GO:0006810//transport;GO:0009607//response to biotic stimulus
Unigene20549	Calcium-dependent protein kinase 11 OS=Arabidopsis thaliana GN=CPK11 PE=1 SV=1	ATCDPK2 (CALCIUM-DEPENDENT PROTEIN KINASE 2); calmodulin-dependent protein kinase/ kinase [Arabidopsis thaliana]	GO:0009738//abscisic acid mediated signaling pathway;GO:0006464//protein modification process
Unigene20557	26S protease regulatory subunit 6A homolog A OS=Arabidopsis thaliana GN=RPT5A PE=2 SV=1	Tat binding protein like protein [Brassica rapa]	GO:0009757//hexose mediated signaling;GO:0048229//gametophyte development;GO:0019941//modification-dependent protein catabolic process
Unigene20558	DNA mismatch repair protein Msh2 OS=Arabidopsis thaliana GN=MSH2 PE=2 SV=1	mismatch repair protein [Solanum lycopersicum]	GO:0010520//regulation of reciprocal meiotic recombination;GO:0006281//DNA repair
Unigene20581	14-3-3 protein 1 OS=Solanum lycopersicum GN=TFT1 PE=3 SV=2	14-3-3 protein [Solanum tuberosum]	GO:0043401
Unigene20592	U-box domain-containing protein 16 OS=Arabidopsis thaliana GN=PUB16 PE=2 SV=1	armadillo/beta-catenin repeat family protein [Arabidopsis lyrata subsp. lyrata] >gi|297318829|gb|EFH49251.1| armadillo/beta-catenin repeat family protein [Arabidopsis lyrata subsp. lyrata]	GO:0050832//defense response to fungus;GO:0009743//response to carbohydrate stimulus;GO:0032446//protein modification by small protein conjugation;GO:0012501//programmed cell death
Unigene2060	Probable DNA repair protein RAD23 OS=Oryza sativa subsp. japonica GN=RAD23 PE=1 SV=2	RAD23 protein, isoform II [Daucus carota]	GO:0006511//ubiquitin-dependent protein catabolic process;GO:0006281//DNA repair
Unigene20609	Peroxidase 10 OS=Arabidopsis thaliana GN=PER10 PE=1 SV=1	RecName: Full=Peroxidase 10; Short=Atperox P10; AltName: Full=ATP5a; Flags: Precursor >gi|10120418|gb|AAG13043.1|AC011807_2 peroxidase ATP5a [Arabidopsis thaliana] >gi|30017315|gb|AAP12891.1| At1g49570 [Arabidopsis thaliana]	GO:0008152//metabolic process;GO:0006950//response to stress
Unigene2061	Aldehyde dehydrogenase OS=Craterostigma plantagineum GN=ALDH PE=1 SV=1	RecName: Full=Aldehyde dehydrogenase; AltName: Full=Cp-ALDH >gi|17065918|emb|CAC84900.1| aldehyde dehydrogenase [Craterostigma plantagineum]	GO:0009414//response to water deprivation;GO:0009725//response to hormone stimulus;GO:0006970//response to osmotic stress;GO:0044237//cellular metabolic process
Unigene20614	70 kDa peptidyl-prolyl isomerase OS=Arabidopsis thaliana GN=ROF1 PE=1 SV=2	peptidylprolyl isomerase [Arabidopsis lyrata subsp. lyrata] >gi|297329434|gb|EFH59853.1| peptidylprolyl isomerase [Arabidopsis lyrata subsp. lyrata]	GO:0006950//response to stress;GO:0044267//cellular protein metabolic process;GO:0010038//response to metal ion
Unigene20615	ABC transporter C family member 4 OS=Arabidopsis thaliana GN=ABCC4 PE=1 SV=2	multidrug resistance protein ABC transporter family [Populus trichocarpa] >gi|222861784|gb|EEE99326.1| multidrug resistance protein ABC transporter family [Populus trichocarpa]	GO:0009987//cellular process;GO:0015893//drug transport;GO:0051707//response to other organism;GO:0008152//metabolic process;GO:0006950//response to stress
Unigene2062	Catalase isozyme 1 OS=Gossypium hirsutum GN=CAT1 PE=2 SV=2	catalase [Gossypium hirsutum]	GO:0009267//cellular response to starvation;GO:0009416//response to light stimulus;GO:0019725//cellular homeostasis;GO:0042743//hydrogen peroxide metabolic process;GO:0015837//amine transport
Unigene20621	--	HAPp48,5 protein [Arabidopsis thaliana] >gi|9294659|dbj|BAB03008.1| HAPp48,5 protein [Arabidopsis thaliana]	GO:0006950//response to stress
Unigene20625	Probable RNA-dependent RNA polymerase 2 OS=Oryza sativa subsp. japonica GN=RDR2 PE=2 SV=1	RDR2 (RNA-DEPENDENT RNA POLYMERASE 2); RNA-directed RNA polymerase [Arabidopsis thaliana]	GO:0007154//cell communication;GO:0010033//response to organic substance;GO:0016246//RNA interference
Unigene20641	Cell division protease ftsH homolog 11, chloroplastic/mitochondrial OS=Arabidopsis thaliana GN=FTSH11 PE=1 SV=1	Ftsh-like protease [Pisum sativum]	GO:0006950//response to stress;GO:0009642//response to light intensity;GO:0044257//cellular protein catabolic process
Unigene20642	Two-component response regulator-like APRR7 OS=Arabidopsis thaliana GN=APRR7 PE=2 SV=1	pseudo-response regulator 7b [Brassica rapa]	GO:0009628//response to abiotic stimulus;GO:0048511//rhythmic process;GO:0006351//transcription, DNA-dependent
Unigene20656	Adenylosuccinate synthetase, chloroplastic OS=Arabidopsis thaliana GN=At3g57610 PE=1 SV=1	adenylosuccinate synthase [Nicotiana tabacum]	GO:0010038//response to metal ion;GO:0009168//purine ribonucleoside monophosphate biosynthetic process
Unigene20687	LRR receptor-like serine/threonine-protein kinase FLS2 OS=Arabidopsis thaliana GN=FLS2 PE=1 SV=1	flagellin-sensing 2-like protein [Brassica rapa]	GO:0052482;GO:0032412;GO:0009581
Unigene2070	Probable WRKY transcription factor 7 OS=Arabidopsis thaliana GN=WRKY7 PE=1 SV=1	WRKY transcription factor 2 [Solanum tuberosum]	GO:0010468//regulation of gene expression;GO:0006350//transcription;GO:0009743//response to carbohydrate stimulus
Unigene20709	CBL-interacting serine/threonine-protein kinase 6 OS=Arabidopsis thaliana GN=CIPK6 PE=1 SV=1	CBL-interacting protein kinase 9 [Populus trichocarpa]	GO:0006464//protein modification process;GO:0032501//multicellular organismal process;GO:0006972//hyperosmotic response;GO:0009926//auxin polar transport
Unigene2071	Aquaporin PIP1-3 OS=Arabidopsis thaliana GN=PIP1-3 PE=1 SV=1	aquaporin [Iris x hollandica]	GO:0006950//response to stress;GO:0042044//fluid transport
Unigene20717	Aldehyde dehydrogenase OS=Craterostigma plantagineum GN=ALDH PE=1 SV=1	RecName: Full=Aldehyde dehydrogenase; AltName: Full=Cp-ALDH >gi|17065918|emb|CAC84900.1| aldehyde dehydrogenase [Craterostigma plantagineum]	GO:0009725//response to hormone stimulus;GO:0006950//response to stress;GO:0044237//cellular metabolic process
Unigene20720	Zinc transporter 4, chloroplastic OS=Arabidopsis thaliana GN=ZIP4 PE=2 SV=1	ZIP family metal transporter [Chengiopanax sciadophylloides]	GO:0051707//response to other organism;GO:0008152//metabolic process;GO:0000041//transition metal ion transport
Unigene20725	Glucomannan 4-beta-mannosyltransferase 9 OS=Arabidopsis thaliana GN=CSLA9 PE=2 SV=1	cellulose synthase-like A1 [Pinus taeda]	GO:0009292//genetic transfer;GO:0051707//response to other organism
Unigene20730	ABC transporter B family member 4 OS=Arabidopsis thaliana GN=ABCB4 PE=1 SV=1	multidrug/pheromone exporter, MDR family, ABC transporter family [Populus trichocarpa] >gi|222861712|gb|EEE99254.1| multidrug/pheromone exporter, MDR family, ABC transporter family [Populus trichocarpa]	GO:0009926//auxin polar transport;GO:0048588;GO:0009606//tropism;GO:0009734//auxin mediated signaling pathway
Unigene2074	Squalene monooxygenase OS=Panax ginseng PE=2 SV=1	squalene epoxidase [Medicago sativa]	GO:0006694//steroid biosynthetic process;GO:0006950//response to stress
Unigene20747	4-coumarate--CoA ligase-like 5 OS=Arabidopsis thaliana GN=4CLL5 PE=1 SV=2	acyl:coa ligase [Populus trichocarpa] >gi|222857219|gb|EEE94766.1| acyl:coa ligase [Populus trichocarpa]	GO:0006575//cellular amino acid derivative metabolic process;GO:0006950//response to stress;GO:0009694//jasmonic acid metabolic process
Unigene20756	Heat shock protein 82 (Fragment) OS=Nicotiana tabacum GN=HSP82 PE=2 SV=1	RecName: Full=Heat shock protein 82 >gi|19880|emb|CAA44877.1| heat shock protein 82 [Nicotiana tabacum]	GO:0044267//cellular protein metabolic process;GO:0050896//response to stimulus
Unigene20780	Heat shock protein STI OS=Glycine max GN=STI PE=2 SV=1	TPR-repeat protein [Arabidopsis thaliana]	GO:0009642//response to light intensity;GO:0010038//response to metal ion;GO:0000302//response to reactive oxygen species
Unigene20808	--	Os01g0934000 [Oryza sativa Japonica Group] >gi|113534838|dbj|BAF07221.1| Os01g0934000 [Oryza sativa Japonica Group]	GO:0010260//organ senescence;GO:0006950//response to stress;GO:0044248//cellular catabolic process
Unigene20820	Protein kinase APK1A, chloroplastic OS=Arabidopsis thaliana GN=APK1A PE=2 SV=1	protein kinase 1b [Solanum lycopersicum]	GO:0006952//defense response
Unigene20821	Auxin response factor 18 OS=Oryza sativa subsp. japonica GN=ARF18 PE=2 SV=1	Os06g0685700 [Oryza sativa Japonica Group] >gi|75253259|sp|Q653H7.1|ARFR_ORYSJ RecName: Full=Auxin response factor 18; AltName: Full=OsARF10 >gi|113596439|dbj|BAF20313.1| Os06g0685700 [Oryza sativa Japonica Group]	GO:0010468//regulation of gene expression;GO:0006351//transcription, DNA-dependent;GO:0009755//hormone-mediated signaling pathway
Unigene20838	Cellulose synthase A catalytic subunit 3 [UDP-forming] OS=Arabidopsis thaliana GN=CESA3 PE=1 SV=2	cellulose synthase A [Leucaena leucocephala]	GO:0045229//external encapsulating structure organization;GO:0009250//glucan biosynthetic process;GO:0009832//plant-type cell wall biogenesis;GO:0006950//response to stress
Unigene20839	--	ECI1 (DELTA(3), DELTA(2)-ENOYL COA ISOMERASE 1); carnitine racemase/ catalytic/ dodecenoyl-CoA delta-isomerase [Arabidopsis thaliana] >gi|2190542|gb|AAB60906.1| F5I14.5 gene product [Arabidopsis thaliana] >gi|38454116|gb|AAR20752.1| At1g65520 [Arabidopsis thaliana] >gi|46402478|gb|AAS92341.1| At1g65520 [Arabidopsis thaliana]	GO:0006631//fatty acid metabolic process;GO:0009850//auxin metabolic process;GO:0048588;GO:0009733//response to auxin stimulus
Unigene20843	Uridine 5'-monophosphate synthase OS=Arabidopsis thaliana GN=PYRE-F PE=2 SV=2	UMP synthase [Nicotiana plumbaginifolia]	GO:0019856//pyrimidine base biosynthetic process;GO:0006221//pyrimidine nucleotide biosynthetic process;GO:0010038//response to metal ion;GO:0009267//cellular response to starvation
Unigene20853	Chloride channel protein CLC-d OS=Arabidopsis thaliana GN=CLC-D PE=1 SV=2	chloride channel ClC6 [Vitis vinifera]	GO:0010035//response to inorganic substance;GO:0000902//cell morphogenesis;GO:0015698//inorganic anion transport;GO:0006873//cellular ion homeostasis
Unigene20859	--	Os08g0162100 [Oryza sativa Japonica Group] >gi|113623024|dbj|BAF22969.1| Os08g0162100 [Oryza sativa Japonica Group]	GO:0003002;GO:0009725//response to hormone stimulus;GO:0003006//reproductive developmental process
Unigene20865	Heat stress transcription factor A-4c OS=Arabidopsis thaliana GN=HSFA4C PE=2 SV=1	AT-HSFA4C [Arabidopsis lyrata subsp. lyrata] >gi|297311063|gb|EFH41487.1| AT-HSFA4C [Arabidopsis lyrata subsp. lyrata]	GO:0009987//cellular process;GO:0009725//response to hormone stimulus;GO:0009630//gravitropism;GO:0003006//reproductive developmental process;GO:0048528//post-embryonic root development;GO:0006950//response to stress
Unigene20869	F-box/LRR-repeat protein 4 OS=Homo sapiens GN=FBXL4 PE=2 SV=2	AT5g40470/K21I16_20 [Arabidopsis thaliana]	GO:0009725//response to hormone stimulus
Unigene20905	Lactoylglutathione lyase OS=Arabidopsis thaliana GN=At1g08110 PE=2 SV=1	glyoxalase I [Avicennia marina]	GO:0044238//primary metabolic process;GO:0010038//response to metal ion
Unigene20913	Ubiquitin carrier protein E2 36 OS=Arabidopsis thaliana GN=UBC36 PE=1 SV=1	PREDICTED: similar to UBC13A/UBC35 (UBIQUITIN-CONJUGATING ENZYME35); protein binding / ubiquitin-protein ligase isoform 2 [Vitis vinifera]	GO:0010038//response to metal ion;GO:0006281//DNA repair;GO:0009913//epidermal cell differentiation;GO:0019941//modification-dependent protein catabolic process;GO:0060255;GO:0070646
Unigene20919	Auxin-responsive protein IAA7 OS=Arabidopsis thaliana GN=IAA7 PE=1 SV=1	auxin responsive protein [Catharanthus roseus]	GO:0009987//cellular process;GO:0010101;GO:0009725//response to hormone stimulus;GO:0009606//tropism;GO:0010467//gene expression;GO:0006950//response to stress
Unigene20926	Polyadenylate-binding protein 2 OS=Arabidopsis thaliana GN=PAB2 PE=1 SV=1	poly(A)-binding protein [Cucumis sativus]	GO:0006970//response to osmotic stress
Unigene20932	ABC transporter G family member 6 OS=Arabidopsis thaliana GN=ABCG6 PE=2 SV=1	white-brown-complex ABC transporter family [Populus trichocarpa] >gi|222860885|gb|EEE98427.1| white-brown-complex ABC transporter family [Populus trichocarpa]	GO:0051707//response to other organism
Unigene20945	Malate dehydrogenase, mitochondrial OS=Eucalyptus gunnii GN=MDH PE=2 SV=1	mitochondrial malate dehydrogenase [Solanum lycopersicum]	GO:0006007//glucose catabolic process;GO:0006952//defense response;GO:0043648//dicarboxylic acid metabolic process;GO:0009060//aerobic respiration
Unigene20952	Protein FAR1-RELATED SEQUENCE 3 OS=Arabidopsis thaliana GN=FRS3 PE=2 SV=2	FRS3 (FAR1-related sequence 3); zinc ion binding [Arabidopsis thaliana] >gi|30683396|ref|NP_850098.1| FRS3 (FAR1-related sequence 3); zinc ion binding [Arabidopsis thaliana] >gi|75216958|sp|Q9ZVC9.2|FRS3_ARATH RecName: Full=Protein FAR1-RELATED SEQUENCE 3 >gi|15982769|gb|AAL09732.1| At2g27110/T20P8.16 [Arabidopsis thaliana] >gi|20197414|gb|AAC77869.2| Mutator-like transposase [Arabidopsis thalian…	GO:0009416//response to light stimulus
Unigene20953	Serine/threonine-protein kinase CTR1 OS=Arabidopsis thaliana GN=CTR1 PE=1 SV=1	CTR1-like protein kinase [Solanum lycopersicum] >gi|40781634|gb|AAR89823.1| CTR1-like protein kinase [Solanum lycopersicum]	GO:0017145//stem cell division;GO:0034285;GO:0048506;GO:0009685;GO:0009723//response to ethylene stimulus
Unigene2096	Eukaryotic initiation factor iso-4F subunit p82-34 OS=Triticum aestivum PE=1 SV=2	eukaryotic initiation factor 4, eIF4-like protein [Arabidopsis thaliana]	GO:0046739//spread of virus in host;GO:0051707//response to other organism;GO:0006412//translation
Unigene20960	Potassium channel AKT1 OS=Arabidopsis thaliana GN=AKT1 PE=1 SV=2	potassium channel [Solanum lycopersicum]	GO:0048588;GO:0006970//response to osmotic stress;GO:0030001//metal ion transport
Unigene20973	Ferredoxin--nitrite reductase, chloroplastic OS=Spinacia oleracea GN=NIR PE=1 SV=1	RecName: Full=Ferredoxin--nitrite reductase, chloroplastic; Flags: Precursor >gi|21256|emb|CAA34893.1| ferredoxin-nitrite reductase [Spinacia oleracea]	GO:0051234//establishment of localization;GO:0010035//response to inorganic substance;GO:0042126//nitrate metabolic process;GO:0006091//generation of precursor metabolites and energy
Unigene20981	--	Os05g0539700 [Oryza sativa Japonica Group] >gi|113579726|dbj|BAF18089.1| Os05g0539700 [Oryza sativa Japonica Group]	GO:0006259//DNA metabolic process;GO:0034728;GO:0009292//genetic transfer;GO:0010038//response to metal ion
Unigene20984	Transcription factor bHLH113 OS=Arabidopsis thaliana GN=BHLH113 PE=2 SV=1	ER33 protein [Solanum lycopersicum]	GO:0010468//regulation of gene expression;GO:0009725//response to hormone stimulus
Unigene21009	Hybrid signal transduction histidine kinase J OS=Dictyostelium discoideum GN=dhkJ PE=3 SV=2	histidine kinase cytokinin receptor [Populus trichocarpa] >gi|222861954|gb|EEE99496.1| histidine kinase cytokinin receptor [Populus trichocarpa]	GO:0009908//flower development;GO:0044260;GO:0009888//tissue development;GO:0040007//growth;GO:0010260//organ senescence;GO:0009755//hormone-mediated signaling pathway;GO:0006826//iron ion transport;GO:0016310//phosphorylation;GO:0006970//response to osmotic stress;GO:0015996//chlorophyll catabolic process;GO:0009845//seed germination;GO:0044238//primary metabolic process;GO:0009409//response to …
Unigene21022	Protein TRANSPARENT TESTA 12 OS=Arabidopsis thaliana GN=TT12 PE=2 SV=1	MATE efflux family protein [Arabidopsis thaliana] >gi|13937234|gb|AAK50109.1|AF372972_1 AT5g38030/F16F17_30 [Arabidopsis thaliana] >gi|27363408|gb|AAO11623.1| At5g38030/F16F17_30 [Arabidopsis thaliana]	GO:0015893//drug transport;GO:0051707//response to other organism
Unigene21026	--	Os03g0230300 [Oryza sativa Japonica Group] >gi|108706982|gb|ABF94777.1| Poly polymerase catalytic domain containing protein, expressed [Oryza sativa (japonica cultivar-group)] >gi|108706983|gb|ABF94778.1| Poly polymerase catalytic domain containing protein, expressed [Oryza sativa (japonica cultivar-group)] >gi|113547927|dbj|BAF11370.1| Os03g0230300 [Oryza sativa Japonica Group]	GO:0009987//cellular process;GO:0006979//response to oxidative stress;GO:0009719//response to endogenous stimulus;GO:0009628//response to abiotic stimulus;GO:0010033//response to organic substance
Unigene21030	Activator of 90 kDa heat shock protein ATPase homolog 1 OS=Mus musculus GN=Ahsa1 PE=2 SV=2	Aha1 domain-containing protein [Arabidopsis lyrata subsp. lyrata] >gi|297328603|gb|EFH59022.1| Aha1 domain-containing protein [Arabidopsis lyrata subsp. lyrata]	GO:0050896//response to stimulus
Unigene21058	Protein FAR1-RELATED SEQUENCE 3 OS=Arabidopsis thaliana GN=FRS3 PE=2 SV=2	FRS3 (FAR1-related sequence 3); zinc ion binding [Arabidopsis thaliana] >gi|222424126|dbj|BAH20022.1| AT2G27110 [Arabidopsis thaliana]	GO:0009416//response to light stimulus
Unigene21069	Mitogen-activated protein kinase 9 OS=Arabidopsis thaliana GN=MPK9 PE=2 SV=2	ATMPK9 [Arabidopsis thaliana]	GO:0009755//hormone-mediated signaling pathway;GO:0006464//protein modification process
Unigene21070	Glutamate decarboxylase 1 OS=Arabidopsis thaliana GN=GAD1 PE=1 SV=2	glutamate decarboxylase isoform2 [Solanum lycopersicum]	GO:0009064//glutamine family amino acid metabolic process;GO:0010038//response to metal ion
Unigene21077	Probable gibberellin receptor GID1L2 OS=Arabidopsis thaliana GN=GID1L2 PE=1 SV=1	CXE carboxylesterase [Actinidia deliciosa]	GO:0009312//oligosaccharide biosynthetic process;GO:0003006//reproductive developmental process;GO:0009740//gibberellic acid mediated signaling pathway
Unigene21079	Probable glutathione peroxidase 2 OS=Arabidopsis thaliana GN=GPX2 PE=1 SV=1	phospholipid hydroperoxide glutathione peroxidase [Solanum lycopersicum]	GO:0008152//metabolic process;GO:0006950//response to stress
Unigene21091	--	nucleic acid binding / transcription factor/ zinc ion binding [Arabidopsis thaliana]	GO:0010468//regulation of gene expression;GO:0009630//gravitropism
Unigene21092	Transcription factor TGA1 OS=Arabidopsis thaliana GN=TGA1 PE=1 SV=2	TGA-type basic leucine zipper protein TGA1.1 [Phaseolus vulgaris]	GO:0006351//transcription, DNA-dependent;GO:0006952//defense response
Unigene21097	ABC transporter C family member 5 OS=Arabidopsis thaliana GN=ABCC5 PE=2 SV=2	multidrug resistance protein ABC transporter family [Populus trichocarpa] >gi|222862070|gb|EEE99612.1| multidrug resistance protein ABC transporter family [Populus trichocarpa]	GO:0006810//transport;GO:0006875//cellular metal ion homeostasis;GO:0006970//response to osmotic stress
Unigene21114	Protein CPR-5 OS=Arabidopsis thaliana GN=CPR5 PE=1 SV=1	Os02g0770100 [Oryza sativa Japonica Group] >gi|113537779|dbj|BAF10162.1| Os02g0770100 [Oryza sativa Japonica Group]	GO:0009648//photoperiodism;GO:0010260//organ senescence;GO:0009814//defense response, incompatible interaction;GO:0000904//cell morphogenesis involved in differentiation
Unigene21123	Peroxidase 72 OS=Arabidopsis thaliana GN=PER72 PE=1 SV=1	pericarp peroxidase 3 [Litchi chinensis]	GO:0008152//metabolic process;GO:0006950//response to stress;GO:0009607//response to biotic stimulus
Unigene21137	Potassium transporter 4 OS=Arabidopsis thaliana GN=POT4 PE=1 SV=2	potassium transporter [Phragmites australis]	GO:0050896//response to stimulus;GO:0030001//metal ion transport
Unigene2114	Proteasome subunit alpha type-7 OS=Cicer arietinum GN=PAD1 PE=2 SV=1	26S proteasome subunit alpha 4 [Nicotiana benthamiana]	GO:0042435//indole derivative biosynthetic process;GO:0042742//defense response to bacterium;GO:0019941//modification-dependent protein catabolic process
Unigene21146	COP9 signalosome complex subunit 8 OS=Arabidopsis thaliana GN=CSN8 PE=1 SV=1	COP9 [Spinacia oleracea]	GO:0009719//response to endogenous stimulus;GO:0000338//protein deneddylation;GO:0043623//cellular protein complex assembly;GO:0009639//response to red or far red light
Unigene21148	Dehydration-responsive protein RD22 OS=Arabidopsis thaliana GN=RD22 PE=2 SV=1	BURP domain-containing protein [Brassica napus]	GO:0050896//response to stimulus
Unigene2115	Cysteine proteinase inhibitor 6 OS=Arabidopsis thaliana GN=CYS6 PE=1 SV=2	cystatin [Amaranthus hypochondriacus]	GO:0050896//response to stimulus
Unigene21153	Glucose-6-phosphate 1-dehydrogenase, cytoplasmic isoform 2 OS=Arabidopsis thaliana GN=ACG12 PE=1 SV=1	glucose-6-phosphate dehydrogenase 6 [Arabidopsis lyrata subsp. lyrata] >gi|297316514|gb|EFH46937.1| glucose-6-phosphate dehydrogenase 6 [Arabidopsis lyrata subsp. lyrata]	GO:0006098//pentose-phosphate shunt;GO:0010038//response to metal ion
Unigene21163	Glycyl-tRNA synthetase 1, mitochondrial OS=Arabidopsis thaliana GN=GLYRS-1 PE=2 SV=1	glycyl-tRNA synthetase / glycine--tRNA ligase [Arabidopsis thaliana] >gi|3334349|sp|O23627.1|SYGM1_ARATH RecName: Full=Glycyl-tRNA synthetase 1, mitochondrial; AltName: Full=Glycine--tRNA ligase 1; Short=GlyRS 1; AltName: Full=Diadenosine tetraphosphate synthetase; Short=AP-4-A synthetase; Flags: Precursor >gi|9972358|gb|AAG10608.1|AC008030_8 glycyl-tRNA synthetase [Arabidopsis thaliana] >gi|2564…	GO:0006418//tRNA aminoacylation for protein translation;GO:0010038//response to metal ion
Unigene21167	--	chromatin remodeling complex subunit [Populus trichocarpa] >gi|222857105|gb|EEE94652.1| chromatin remodeling complex subunit [Populus trichocarpa]	GO:0006259//DNA metabolic process;GO:0010212//response to ionizing radiation
Unigene21190	--	Os08g0324200 [Oryza sativa Japonica Group] >gi|113623514|dbj|BAF23459.1| Os08g0324200 [Oryza sativa Japonica Group]	GO:0051707//response to other organism
Unigene21209	U-box domain-containing protein 26 OS=Arabidopsis thaliana GN=PUB26 PE=2 SV=1	U-box domain-containing protein [Arabidopsis lyrata subsp. lyrata] >gi|297340058|gb|EFH70475.1| U-box domain-containing protein [Arabidopsis lyrata subsp. lyrata]	GO:0009743//response to carbohydrate stimulus;GO:0032446//protein modification by small protein conjugation
Unigene21211	Homeobox-leucine zipper protein HAT22 OS=Arabidopsis thaliana GN=HAT22 PE=1 SV=1	homeobox-leucine zipper protein [Cucumis sativus]	GO:0010468//regulation of gene expression;GO:0009725//response to hormone stimulus;GO:0006351//transcription, DNA-dependent
Unigene21214	Proteasome subunit alpha type-1-A OS=Arabidopsis thaliana GN=PAF1 PE=1 SV=3	20S proteasome alpha 6 subunit [Nicotiana benthamiana]	GO:0010035//response to inorganic substance;GO:0019941//modification-dependent protein catabolic process
Unigene21226	Cell division control protein 48 homolog D OS=Arabidopsis thaliana GN=CDC48D PE=1 SV=1	cell division cycle protein 48 [Pseudochlorella sp. CCAP 211/1A]	GO:0009987//cellular process;GO:0010038//response to metal ion
Unigene21228	Stress-induced-phosphoprotein 1 OS=Bos taurus GN=STIP1 PE=2 SV=1	tetratricopeptide repeat (TPR)-containing protein [Arabidopsis thaliana]	GO:0050896//response to stimulus
Unigene21269	Serrate RNA effector molecule OS=Arabidopsis thaliana GN=SE PE=1 SV=2	SE (SERRATE); DNA binding / transcription factor [Arabidopsis thaliana] >gi|75339076|sp|Q9ZVD0.2|SRRT_ARATH RecName: Full=Serrate RNA effector molecule >gi|14486602|gb|AAK63206.1|AF311221_1 C2H2 zinc-finger protein SERRATE [Arabidopsis thaliana] >gi|16226331|gb|AAL16137.1|AF428305_1 At2g27100/T20P8.15 [Arabidopsis thaliana] >gi|20197420|gb|AAC77868.2| expressed protein [Arabidopsis thaliana] >gi|…	GO:0009955//adaxial/abaxial pattern formation;GO:0035196//production of miRNAs involved in gene silencing by miRNA;GO:0048513//organ development;GO:0030422//production of siRNA involved in RNA interference;GO:0006325//chromatin organization
Unigene21296	70 kDa peptidyl-prolyl isomerase OS=Triticum aestivum GN=FKBP70 PE=2 SV=1	Os08g0525600 [Oryza sativa Japonica Group] >gi|113624261|dbj|BAF24206.1| Os08g0525600 [Oryza sativa Japonica Group]	GO:0006950//response to stress;GO:0044267//cellular protein metabolic process;GO:0010038//response to metal ion
Unigene21298	Heat shock protein 82 (Fragment) OS=Nicotiana tabacum GN=HSP82 PE=2 SV=1	heat shock protein 83 [Beta vulgaris]	GO:0006952//defense response;GO:0010035//response to inorganic substance;GO:0044267//cellular protein metabolic process
Unigene21302	Acetylornithine aminotransferase, mitochondrial OS=Alnus glutinosa GN=AG118 PE=2 SV=1	WIN1 (HOPW1-1-INTERACTING 1); N2-acetyl-L-ornithine:2-oxoglutarate 5-aminotransferase/ catalytic/ pyridoxal phosphate binding / transaminase [Arabidopsis thaliana]	GO:0006952//defense response;GO:0006525//arginine metabolic process
Unigene21308	Alpha,alpha-trehalose-phosphate synthase [UDP-forming] 1 OS=Arabidopsis thaliana GN=TPS1 PE=1 SV=1	trehalose 6-phosphate synthase [Nicotiana tabacum]	GO:0009756//carbohydrate mediated signaling;GO:0005991//trehalose metabolic process;GO:0007275//multicellular organismal development;GO:0042546//cell wall biogenesis;GO:0003006//reproductive developmental process
Unigene2131	Protein-L-isoaspartate O-methyltransferase OS=Arabidopsis thaliana GN=PCM PE=2 SV=3	protein L-isoaspartyl methyltransferase [Cicer arietinum] >gi|282764987|gb|ADA84676.1| protein L-isoaspartyl methyltransferase 1 [Cicer arietinum]	GO:0009725//response to hormone stimulus;GO:0032502//developmental process;GO:0032501//multicellular organismal process;GO:0043412;GO:0006970//response to osmotic stress
Unigene21316	Chaperonin CPN60-1, mitochondrial OS=Cucurbita maxima GN=CPN60-1 PE=1 SV=1	RecName: Full=Chaperonin CPN60-1, mitochondrial; AltName: Full=HSP60-1; Flags: Precursor >gi|478785|pir||S29315 chaperonin 60 - cucurbit >gi|12544|emb|CAA50217.1| chaperonin 60 [Cucurbita cv. Kurokawa Amakuri]	GO:0006952//defense response;GO:0006996//organelle organization;GO:0010038//response to metal ion;GO:0006457//protein folding
Unigene21339	Wound-induced protein 1 OS=Solanum tuberosum GN=WUN1 PE=2 SV=1	elicitor inducible protein [Nicotiana tabacum]	GO:0032502//developmental process;GO:0051707//response to other organism
Unigene21358	12-oxophytodienoate reductase 1 OS=Arabidopsis thaliana GN=OPR1 PE=1 SV=2	OPR1; 12-oxophytodienoate reductase [Arabidopsis thaliana]	GO:0010260//organ senescence;GO:0010033//response to organic substance;GO:0006950//response to stress;GO:0009694//jasmonic acid metabolic process;GO:0010038//response to metal ion
Unigene21379	Uric acid degradation bifunctional protein TTL OS=Arabidopsis thaliana GN=TTL PE=1 SV=1	cytosolic S-allantoin synthase splice variant 2 [Arabidopsis thaliana]	GO:0043401;GO:0001558//regulation of cell growth;GO:0051260//protein homooligomerization;GO:0000255//allantoin metabolic process;GO:0051234//establishment of localization
Unigene21430	DNA repair helicase UVH6 OS=Arabidopsis thaliana GN=UVH6 PE=1 SV=1	nucleotide excision repair protein XP-D homolog [Arabidopsis thaliana]	GO:0009416//response to light stimulus;GO:0006281//DNA repair
Unigene2156	70 kDa peptidyl-prolyl isomerase OS=Arabidopsis thaliana GN=ROF1 PE=1 SV=2	ROF1 (ROTAMASE FKBP 1); FK506 binding / calmodulin binding / peptidyl-prolyl cis-trans isomerase [Arabidopsis thaliana]	GO:0006950//response to stress;GO:0044267//cellular protein metabolic process;GO:0010038//response to metal ion
Unigene217	Porphobilinogen deaminase, chloroplastic OS=Arabidopsis thaliana GN=HEMC PE=1 SV=1	HEMC (HYDROXYMETHYLBILANE SYNTHASE); hydroxymethylbilane synthase [Arabidopsis thaliana] >gi|2495179|sp|Q43316.1|HEM3_ARATH RecName: Full=Porphobilinogen deaminase, chloroplastic; Short=PBG; AltName: Full=Pre-uroporphyrinogen synthase; AltName: Full=Hydroxymethylbilane synthase; Short=HMBS; Flags: Precursor >gi|16930521|gb|AAL31946.1|AF419614_1 AT5g08280/F8L15_10 [Arabidopsis thaliana] >gi|313150…	GO:0006952//defense response;GO:0006779//porphyrin biosynthetic process;GO:0018065//protein-cofactor linkage
Unigene2180	Cysteine and histidine-rich domain-containing protein 1 OS=Bos taurus GN=CHORDC1 PE=2 SV=1	Rar1-like protein [Nicotiana tabacum]	GO:0050832//defense response to fungus;GO:0031647//regulation of protein stability
Unigene2185	Thylakoid ADP,ATP carrier protein, chloroplastic OS=Arabidopsis thaliana GN=TAAC PE=1 SV=1	mitochondrial substrate carrier family protein [Arabidopsis thaliana] >gi|75311742|sp|Q9M024.1|TAAC_ARATH RecName: Full=Thylakoid ADP,ATP carrier protein, chloroplastic; AltName: Full=Thylakoid ADP/ATP translocase; Flags: Precursor >gi|18377839|gb|AAL67106.1| AT5g01500/F7A7_20 [Arabidopsis thaliana] >gi|30102452|gb|AAP21144.1| At5g01500/F7A7_20 [Arabidopsis thaliana]	GO:0006810//transport;GO:0051707//response to other organism
Unigene220	Serine/threonine-protein kinase SRK2I OS=Arabidopsis thaliana GN=SRK2I PE=1 SV=1	SNRK2.3 (SUCROSE NONFERMENTING 1(SNF1)-RELATED PROTEIN KINASE 2.3); kinase/ protein kinase [Arabidopsis thaliana] >gi|75319454|sp|Q39193.1|SRK2I_ARATH RecName: Full=Serine/threonine-protein kinase SRK2I; AltName: Full=Protein ATHPROKIN B; AltName: Full=OST1-kinase-like 2; AltName: Full=SNF1-related kinase 2.3; Short=SnRK2.3 >gi|166819|gb|AAA32846.1| protein kinase [Arabidopsis thaliana] >gi|97581…	GO:0048827//phyllome development;GO:0005984//disaccharide metabolic process;GO:0010118//stomatal movement;GO:0006633//fatty acid biosynthetic process;GO:0006970//response to osmotic stress;GO:0009845//seed germination;GO:0006464//protein modification process;GO:0009738//abscisic acid mediated signaling pathway;GO:0006641//triglyceride metabolic process;GO:0006952//defense response;GO:0006800//oxy…
Unigene2206	Bifunctional 3'-phosphoadenosine 5'-phosphosulfate synthase 2 OS=Homo sapiens GN=PAPSS2 PE=1 SV=2	ATP sulfurylase [Camellia sinensis]	GO:0006790//sulfur metabolic process;GO:0010038//response to metal ion
Unigene2208	Eukaryotic translation initiation factor 3 subunit E OS=Nematostella vectensis GN=v1g163572 PE=3 SV=1	eIF3e [Arabidopsis thaliana]	GO:0006970//response to osmotic stress;GO:0009791//post-embryonic development;GO:0006351//transcription, DNA-dependent;GO:0009639//response to red or far red light
Unigene223	Aquaporin PIP2-1 OS=Arabidopsis thaliana GN=PIP2-1 PE=1 SV=1	PIP2 protein [Gossypium hirsutum]	GO:0006950//response to stress;GO:0042044//fluid transport
Unigene2232	Probable inactive receptor kinase At1g48480 OS=Arabidopsis thaliana GN=RKL1 PE=1 SV=1	leucine-rich repeat transmembrane protein [Populus trichocarpa] >gi|222843413|gb|EEE80960.1| leucine-rich repeat transmembrane protein [Populus trichocarpa]	GO:0009608//response to symbiont
Unigene2237	Transcription factor BTF3 OS=Mus musculus GN=Btf3 PE=2 SV=3	BTF3 [Nicotiana benthamiana]	GO:0006970//response to osmotic stress
Unigene2239	Heat shock protein 81-1 OS=Arabidopsis thaliana GN=HSP81-1 PE=1 SV=3	81kDa heat-shock protein [Arabidopsis thaliana]	GO:0006952//defense response;GO:0010035//response to inorganic substance;GO:0044267//cellular protein metabolic process
Unigene2240	Receptor protein kinase CLAVATA1 OS=Arabidopsis thaliana GN=CLV1 PE=1 SV=3	Protein kinase [Medicago truncatula]	GO:0005982//starch metabolic process;GO:0009933//meristem structural organization;GO:0010073//meristem maintenance;GO:0003006//reproductive developmental process;GO:0006950//response to stress
Unigene2241	Root phototropism protein 3 OS=Arabidopsis thaliana GN=RPT3 PE=1 SV=1	phototropic-responsive NPH3 family protein [Arabidopsis thaliana] >gi|42572025|ref|NP_974103.1| phototropic-responsive NPH3 family protein [Arabidopsis thaliana] >gi|31711740|gb|AAP68226.1| At1g67900 [Arabidopsis thaliana]	GO:0009314//response to radiation
Unigene2272	MLO-like protein 4 OS=Arabidopsis thaliana GN=MLO4 PE=2 SV=2	MLO4 (MILDEW RESISTANCE LOCUS O 4); calmodulin binding [Arabidopsis thaliana] >gi|33112637|sp|O23693.2|MLO4_ARATH RecName: Full=MLO-like protein 4; Short=AtMlo4 >gi|14091578|gb|AAK53797.1|AF369565_1 membrane protein Mlo4 [Arabidopsis thaliana]	GO:0006950//response to stress;GO:0009987//cellular process
Unigene2287	Anthranilate phosphoribosyltransferase, chloroplastic OS=Arabidopsis thaliana GN=PAT1 PE=2 SV=1	phosphoribosylanthranilate transferase [Arabidopsis thaliana] >gi|28394222|gb|AAO42464.1| phosphorybosyl anthranilate transferase 1 [Arabidopsis thaliana]	GO:0010038//response to metal ion;GO:0009725//response to hormone stimulus;GO:0006568//tryptophan metabolic process;GO:0006970//response to osmotic stress
Unigene2301	Mitochondrial-processing peptidase subunit alpha OS=Solanum tuberosum GN=MPP PE=1 SV=1	mitochondrial processing peptidase [Solanum tuberosum]	GO:0019538//protein metabolic process;GO:0006970//response to osmotic stress
Unigene2307	Peptide transporter PTR3-A OS=Arabidopsis thaliana GN=PTR3-A PE=2 SV=1	proton-dependent oligopeptide transport (POT) family protein [Arabidopsis thaliana] >gi|20453068|gb|AAM19779.1| At2g40460/T2P4.19 [Arabidopsis thaliana] >gi|25090213|gb|AAN72253.1| At2g40460/T2P4.19 [Arabidopsis thaliana]	GO:0051707//response to other organism;GO:0015833//peptide transport
Unigene2325	Transcription factor bHLH30 OS=Arabidopsis thaliana GN=BHLH30 PE=1 SV=1	basic helix-loop-helix (bHLH) family protein [Arabidopsis thaliana] >gi|75336852|sp|Q9S7Y1.1|BH030_ARATH RecName: Full=Transcription factor bHLH30; AltName: Full=Transcription factor EN 53; AltName: Full=bHLH transcription factor bHLH030; AltName: Full=Basic helix-loop-helix protein 30; Short=bHLH 30; Short=AtbHLH30	GO:0009813//flavonoid biosynthetic process;GO:0009267//cellular response to starvation;GO:0010468//regulation of gene expression;GO:0048513//organ development;GO:0048468//cell development
Unigene2330	2-oxoglutarate dehydrogenase, mitochondrial OS=Schizosaccharomyces pombe GN=kgd1 PE=2 SV=1	E1 subunit of 2-oxoglutarate dehydrogenase [Arabidopsis lyrata subsp. lyrata] >gi|297310813|gb|EFH41237.1| E1 subunit of 2-oxoglutarate dehydrogenase [Arabidopsis lyrata subsp. lyrata]	GO:0010038//response to metal ion;GO:0006007//glucose catabolic process
Unigene23441	--	Putative expressed protein [Brassica oleracea]	GO:0015740//C4-dicarboxylate transport;GO:0010038//response to metal ion
Unigene23457	Transcription factor bHLH106 OS=Arabidopsis thaliana GN=BHLH106 PE=2 SV=1	basic helix-loop-helix family protein [Arabidopsis lyrata subsp. lyrata] >gi|297325749|gb|EFH56169.1| basic helix-loop-helix family protein [Arabidopsis lyrata subsp. lyrata]	GO:0010468//regulation of gene expression;GO:0009743//response to carbohydrate stimulus
Unigene23472	ABC transporter G family member 15 OS=Arabidopsis thaliana GN=ABCG15 PE=2 SV=2	ABC transporter family protein [Arabidopsis thaliana] >gi|109896158|sp|Q8RWI9.2|AB15G_ARATH RecName: Full=ABC transporter G family member 15; Short=ABC transporter ABCG.15; Short=AtABCG15; AltName: Full=White-brown complex homolog protein 15; Short=AtWBC15; AltName: Full=White-brown complex homolog protein 22; Short=AtWBC22	GO:0006633//fatty acid biosynthetic process;GO:0009725//response to hormone stimulus;GO:0006970//response to osmotic stress
Unigene23515	--	SGR2 (SHOOT GRAVITROPISM 2); phospholipase A1 [Arabidopsis thaliana] >gi|16904659|dbj|BAB71959.1| shoot gravitropism 2 [Arabidopsis thaliana]	GO:0009581;GO:0009657//plastid organization;GO:0009630//gravitropism
Unigene23558	Potassium channel GORK OS=Arabidopsis thaliana GN=GORK PE=1 SV=2	potassium channel TORK1 [Nicotiana tabacum]	GO:0009725//response to hormone stimulus;GO:0030001//metal ion transport
Unigene23580	Lectin-domain containing receptor kinase A4.3 OS=Arabidopsis thaliana GN=LECRKA4.3 PE=2 SV=1	protein kinase-coding resistance protein [Nicotiana repanda]	GO:0010033//response to organic substance
Unigene2360	Pyruvate kinase, cytosolic isozyme OS=Solanum tuberosum PE=2 SV=1	Os11g0148500 [Oryza sativa Japonica Group] >gi|77548686|gb|ABA91483.1| pyruvate kinase family protein, expressed [Oryza sativa (japonica cultivar-group)] >gi|113644453|dbj|BAF27594.1| Os11g0148500 [Oryza sativa Japonica Group]	GO:0010038//response to metal ion;GO:0006007//glucose catabolic process
Unigene23603	UPF0497 membrane protein 10 OS=Vitis vinifera GN=GSVIVT00013434001 PE=3 SV=1	RecName: Full=UPF0497 membrane protein 10	GO:0009725//response to hormone stimulus;GO:0000902//cell morphogenesis
Unigene23620	3-ketoacyl-CoA synthase 11 OS=Arabidopsis thaliana GN=KCS11 PE=1 SV=1	beta-ketoacyl-coa synthase family protein [Populus trichocarpa] >gi|222839486|gb|EEE77823.1| beta-ketoacyl-coa synthase family protein [Populus trichocarpa]	GO:0009314//response to radiation;GO:0006950//response to stress;GO:0006631//fatty acid metabolic process
Unigene23660	Serine/threonine-protein kinase BRI1-like 2 OS=Arabidopsis thaliana GN=BRL1 PE=1 SV=1	ATP-binding/protein serine/threonine kinase [Glycine max]	GO:0010051//xylem and phloem pattern formation;GO:0009755//hormone-mediated signaling pathway;GO:0008152//metabolic process
Unigene23685	RNA polymerase II C-terminal domain phosphatase-like 4 OS=Arabidopsis thaliana GN=CPL4 PE=1 SV=1	CPL3 [Zea mays] >gi|195656359|gb|ACG47647.1| CPL3 [Zea mays]	GO:0006970//response to osmotic stress
Unigene23688	Xanthine dehydrogenase OS=Dictyostelium discoideum GN=xdh PE=3 SV=1	Aldehyde oxidase and xanthine dehydrogenase, molybdopterin binding domain containing protein, expressed [Oryza sativa (japonica cultivar-group)]	GO:0006144//purine base metabolic process;GO:0006979//response to oxidative stress;GO:0006801//superoxide metabolic process
Unigene2369	Probable envelope ADP,ATP carrier protein, chloroplastic OS=Arabidopsis thaliana GN=EAAC PE=2 SV=1	binding / transporter [Arabidopsis thaliana]	GO:0006810//transport;GO:0051707//response to other organism
Unigene23729	Scarecrow-like transcription factor PAT1 OS=Arabidopsis thaliana GN=PAT1 PE=2 SV=1	GRAS family transcription factor [Populus trichocarpa] >gi|222861952|gb|EEE99494.1| GRAS family transcription factor [Populus trichocarpa]	GO:0010467//gene expression;GO:0009639//response to red or far red light
Unigene2373	--	protein disulfide isomerase-like protein [Glycine max] >gi|171854982|dbj|BAG16715.1| protein disulfide isomerase L-2 [Glycine max]	GO:0033554//cellular response to stress;GO:0019725//cellular homeostasis
Unigene23743	Protein FAR1-RELATED SEQUENCE 5 OS=Arabidopsis thaliana GN=FRS5 PE=2 SV=1	FRS5 (FAR1-related sequence 5); zinc ion binding [Arabidopsis thaliana] >gi|75213627|sp|Q9SZL8.1|FRS5_ARATH RecName: Full=Protein FAR1-RELATED SEQUENCE 5	GO:0006260//DNA replication;GO:0009416//response to light stimulus
Unigene23752	Protein TRANSPARENT TESTA 12 OS=Arabidopsis thaliana GN=TT12 PE=2 SV=1	Os03g0626700 [Oryza sativa Japonica Group] >gi|108709922|gb|ABF97717.1| MATE efflux family protein, expressed [Oryza sativa (japonica cultivar-group)] >gi|113549174|dbj|BAF12617.1| Os03g0626700 [Oryza sativa Japonica Group]	GO:0015893//drug transport
Unigene23794	LRR receptor-like serine/threonine-protein kinase RPK2 OS=Arabidopsis thaliana GN=RPK2 PE=1 SV=1	RecName: Full=LRR receptor-like serine/threonine-protein kinase RPK2; AltName: Full=Receptor-like protein kinase 2; AltName: Full=Protein TOADSTOOL 2; Flags: Precursor	GO:0009856//pollination;GO:0009698//phenylpropanoid metabolic process;GO:0007167//enzyme linked receptor protein signaling pathway;GO:0009555//pollen development;GO:0003006//reproductive developmental process;GO:0000578//embryonic axis specification;GO:0006950//response to stress;GO:0006464//protein modification process
Unigene2383	Protein kinase APK1A, chloroplastic OS=Arabidopsis thaliana GN=APK1A PE=2 SV=1	protein kinase [Solanum tuberosum]	GO:0006952//defense response;GO:0006464//protein modification process
Unigene23840	U-box domain-containing protein 24 OS=Arabidopsis thaliana GN=PUB24 PE=2 SV=1	U-box domain-containing protein 24 [Arabidopsis lyrata subsp. lyrata] >gi|297330708|gb|EFH61127.1| U-box domain-containing protein 24 [Arabidopsis lyrata subsp. lyrata]	GO:0006950//response to stress;GO:0016567//protein ubiquitination;GO:0002252;GO:0009743//response to carbohydrate stimulus
Unigene2385	Superoxide dismutase [Cu-Zn] 2 OS=Mesembryanthemum crystallinum GN=SODCC.2 PE=2 SV=1	hipI-SODC1s [Populus tremula]	GO:0006950//response to stress;GO:0006801//superoxide metabolic process
Unigene23864	Alpha-xylosidase OS=Arabidopsis thaliana GN=XYL1 PE=1 SV=1	alpha-glucosidase [Solanum tuberosum]	GO:0000272//polysaccharide catabolic process;GO:0010038//response to metal ion
Unigene23877	Sucrose-phosphatase 2 OS=Nicotiana tabacum GN=SPP2 PE=2 SV=1	sucrose phosphatase [Coffea canephora]	GO:0005985//sucrose metabolic process;GO:0010038//response to metal ion
Unigene23891	--	Contains similarity to gb|D90908 DNA mismatch repair protein MutS2 from Synechocystis sp. and is a member of PF|00488 Muts family of mismatch repair proteins [Arabidopsis thaliana]	GO:0006281//DNA repair
Unigene23899	--	embryo-abundant protein-related [Arabidopsis thaliana]	GO:0006970//response to osmotic stress
Unigene23923	GTP pyrophosphokinase OS=Bacillus subtilis GN=relA PE=3 SV=3	RelA-SpoT like protein RSH1 [Nicotiana tabacum]	GO:0008617//guanosine metabolic process;GO:0006950//response to stress
Unigene2397	Disease resistance response protein 206 OS=Pisum sativum GN=PI206 PE=2 SV=2	disease resistance-responsive family protein [Arachis hypogaea]	GO:0006950//response to stress
Unigene24010	Annexin D4 OS=Arabidopsis thaliana GN=ANN4 PE=2 SV=1	annexin 11 [Glycine max]	GO:0009725//response to hormone stimulus;GO:0006970//response to osmotic stress
Unigene24019	--	transcription factor bZIP38 [Glycine max]	GO:0006972//hyperosmotic response;GO:0030968//endoplasmic reticulum unfolded protein response;GO:0006351//transcription, DNA-dependent
Unigene2404	Glycine dehydrogenase [decarboxylating], mitochondrial OS=Solanum tuberosum GN=GDCSP PE=2 SV=1	RecName: Full=Glycine dehydrogenase [decarboxylating], mitochondrial; AltName: Full=Glycine decarboxylase; AltName: Full=Glycine cleavage system P protein; Flags: Precursor >gi|2894362|emb|CAB16918.1| P-Protein precursor [Solanum tuberosum]	GO:0010038//response to metal ion;GO:0006546//glycine catabolic process
Unigene24061	F-box protein ORE9 OS=Arabidopsis thaliana GN=ORE9 PE=1 SV=2	MAX2-like protein [Citrus trifoliata]	GO:0009314//response to radiation;GO:0032446//protein modification by small protein conjugation;GO:0009933//meristem structural organization;GO:0019941//modification-dependent protein catabolic process;GO:0006950//response to stress
Unigene24080	Putative Holliday junction resolvase OS=Zymomonas mobilis GN=ZMO0785 PE=3 SV=2	DNA binding / hydrolase, acting on ester bonds / nuclease/ nucleic acid binding / recombinase [Arabidopsis thaliana]	GO:0033554//cellular response to stress;GO:0006259//DNA metabolic process
Unigene24095	Pyruvate kinase, cytosolic isozyme OS=Glycine max PE=2 SV=1	pyruvate kinase-like [Deschampsia antarctica]	GO:0010038//response to metal ion;GO:0006007//glucose catabolic process
Unigene24110	Thioredoxin OS=Gallus gallus GN=TXN PE=3 SV=2	Os01g0218200 [Oryza sativa Japonica Group] >gi|56201618|dbj|BAD73065.1| tetratricopeptide repeat protein -like [Oryza sativa Japonica Group] >gi|56784083|dbj|BAD81412.1| tetratricopeptide repeat protein -like [Oryza sativa Japonica Group] >gi|113531941|dbj|BAF04324.1| Os01g0218200 [Oryza sativa Japonica Group]	GO:0050896//response to stimulus;GO:0019725//cellular homeostasis
Unigene24128	--	Uncharacterized Cys-rich domain [Medicago truncatula]	GO:0006950//response to stress
Unigene24135	Ethylene-responsive transcription factor ERF053 OS=Arabidopsis thaliana GN=ERF053 PE=2 SV=1	AP2/ERF domain-containing transcription factor [Populus trichocarpa] >gi|222870420|gb|EEF07551.1| AP2/ERF domain-containing transcription factor [Populus trichocarpa]	GO:0010468//regulation of gene expression;GO:0006351//transcription, DNA-dependent;GO:0009743//response to carbohydrate stimulus
Unigene24137	--	At2g31670 [Arabidopsis thaliana] >gi|38638692|gb|AAR25640.1| At2g31670 [Arabidopsis thaliana]	GO:0009719//response to endogenous stimulus;GO:0050832//defense response to fungus
Unigene24138	U-box domain-containing protein 17 OS=Arabidopsis thaliana GN=PUB17 PE=1 SV=1	Avr9/Cf-9 rapidly elicited protein 276 [Nicotiana tabacum]	GO:0050832//defense response to fungus;GO:0032446//protein modification by small protein conjugation;GO:0012501//programmed cell death
Unigene24154	Peptide transporter PTR5 OS=Arabidopsis thaliana GN=PTR5 PE=2 SV=1	nitrate transporter [Cicer arietinum]	GO:0006950//response to stress;GO:0015833//peptide transport;GO:0009719//response to endogenous stimulus
Unigene2416	--	Pyruvate kinase [Medicago truncatula]	GO:0010038//response to metal ion;GO:0006007//glucose catabolic process
Unigene24162	Histone H1.1 OS=Arabidopsis thaliana GN=At1g06760 PE=2 SV=1	MYB [Carica papaya]	GO:0010038//response to metal ion;GO:0009725//response to hormone stimulus;GO:0006970//response to osmotic stress
Unigene2418	--	response to dessication RD2 [Jatropha curcas]	GO:0009414//response to water deprivation
Unigene2421	Two-component response regulator ARR4 OS=Arabidopsis thaliana GN=ARR4 PE=1 SV=1	type-A response regulator [Catharanthus roseus]	GO:0050789//regulation of biological process;GO:0048511//rhythmic process;GO:0009755//hormone-mediated signaling pathway;GO:0006351//transcription, DNA-dependent;GO:0003006//reproductive developmental process;GO:0010017//red or far red light signaling pathway
Unigene24348	Pheophorbide a oxygenase, chloroplastic OS=Arabidopsis thaliana GN=PAO PE=1 SV=1	pheophorbide A oxygenase 2 [Nicotiana tabacum]	GO:0042742//defense response to bacterium;GO:0006787;GO:0009791//post-embryonic development;GO:0048608//reproductive structure development
Unigene24354	--	2,4-dienoyl-CoA reductase [Jatropha curcas]	GO:0008152//metabolic process;GO:0010038//response to metal ion
Unigene24368	Cellulose synthase A catalytic subunit 4 [UDP-forming] OS=Arabidopsis thaliana GN=CESA4 PE=1 SV=1	xylem-specific cellulose synthase [Populus tremuloides]	GO:0006952//defense response;GO:0000160//two-component signal transduction system (phosphorelay);GO:0009250//glucan biosynthetic process;GO:0042545//cell wall modification;GO:0009832//plant-type cell wall biogenesis
Unigene24388	Translocation protein SEC63 homolog OS=Mus musculus GN=Sec63 PE=1 SV=3	heat shock protein binding protein [Arabidopsis lyrata subsp. lyrata] >gi|297335159|gb|EFH65577.1| heat shock protein binding protein [Arabidopsis lyrata subsp. lyrata]	GO:0044267//cellular protein metabolic process;GO:0050896//response to stimulus
Unigene24389	Cytochrome P450 83B1 OS=Arabidopsis thaliana GN=CYP83B1 PE=1 SV=1	cytochrome P450 [Populus trichocarpa] >gi|222857152|gb|EEE94699.1| cytochrome P450 [Populus trichocarpa]	GO:0048364//root development;GO:0006568//tryptophan metabolic process;GO:0009639//response to red or far red light;GO:0042742//defense response to bacterium;GO:0019761//glucosinolate biosynthetic process;GO:0009683;GO:0052482
Unigene2441	Dihydroflavonol-4-reductase OS=Petunia hybrida GN=DFRA PE=2 SV=2	cinnamoyl-CoA reductase [Paulownia sp. ZKC-2008]	GO:0048511//rhythmic process;GO:0003006//reproductive developmental process;GO:0010118//stomatal movement;GO:0016070//RNA metabolic process;GO:0006970//response to osmotic stress;GO:0010038//response to metal ion;GO:0006464//protein modification process;GO:0009699//phenylpropanoid biosynthetic process;GO:0006952//defense response;GO:0006405//RNA export from nucleus;GO:0032392//DNA geometric change
Unigene24419	Kinesin-4 OS=Arabidopsis thaliana GN=ATK4 PE=1 SV=2	OSJNBa0016O02.10 [Oryza sativa (japonica cultivar-group)]	GO:0006950//response to stress;GO:0007017//microtubule-based process
Unigene24431	--	component of high affinity nitrate transporter [Lotus japonicus]	GO:0006950//response to stress;GO:0015698//inorganic anion transport
Unigene2446	Myb-related protein Myb4 OS=Oryza sativa subsp. japonica GN=MYB4 PE=2 SV=2	THM18 [Solanum lycopersicum]	GO:0010468//regulation of gene expression;GO:0009725//response to hormone stimulus;GO:0006351//transcription, DNA-dependent;GO:0006970//response to osmotic stress;GO:0009743//response to carbohydrate stimulus;GO:0010038//response to metal ion
Unigene2453	Transcription factor MYB39 OS=Arabidopsis thaliana GN=MYB39 PE=2 SV=1	transcription factor MYB102 [Lotus japonicus]	GO:0010468//regulation of gene expression;GO:0009725//response to hormone stimulus;GO:0006351//transcription, DNA-dependent
Unigene2455	Laccase-13 OS=Arabidopsis thaliana GN=LAC13 PE=2 SV=1	laccase-13 precursor [Arabidopsis lyrata subsp. lyrata] >gi|297317088|gb|EFH47510.1| laccase-13 precursor [Arabidopsis lyrata subsp. lyrata]	GO:0009808//lignin metabolic process;GO:0010038//response to metal ion
Unigene2470	16.9 kDa class I heat shock protein 3 OS=Oryza sativa subsp. japonica GN=HSP16.9C PE=2 SV=1	heat shock protein 16.5 [Agrostis stolonifera var. palustris]	GO:0050896//response to stimulus
Unigene2493	Receptor protein kinase CLAVATA1 OS=Arabidopsis thaliana GN=CLV1 PE=1 SV=3	receptor-like protein kinase 2 [Glycine max]	GO:0003006//reproductive developmental process;GO:0007167//enzyme linked receptor protein signaling pathway;GO:0005982//starch metabolic process;GO:0009933//meristem structural organization;GO:0006464//protein modification process;GO:0006950//response to stress;GO:0010073//meristem maintenance
Unigene24944	Molybdopterin biosynthesis protein CNX1 OS=Arabidopsis thaliana GN=CNX1 PE=1 SV=2	B73; molybdenum ion binding [Arabidopsis thaliana] >gi|26454618|sp|Q39054.2|CNX1_ARATH RecName: Full=Molybdopterin biosynthesis protein CNX1; AltName: Full=Molybdenum cofactor biosynthesis enzyme CNX1; Includes: RecName: Full=Molybdopterin molybdenumtransferase; Short=MPT Mo-transferase; AltName: Full=Domain E; Includes: RecName: Full=Molybdopterin adenylyltransferase; Short=MPT adenylyltransfera…	GO:0042559//pteridine and derivative biosynthetic process;GO:0009108//coenzyme biosynthetic process;GO:0009755//hormone-mediated signaling pathway
Unigene24945	--	cold inducible histidine kinase 1 [Catharanthus roseus]	GO:0006468//protein amino acid phosphorylation;GO:0048316//seed development;GO:0006351//transcription, DNA-dependent;GO:0006950//response to stress
Unigene24957	DNA repair and recombination protein RAD54-like OS=Homo sapiens GN=RAD54L PE=1 SV=2	Os02g0762800 [Oryza sativa Japonica Group] >gi|255671267|dbj|BAF10121.2| Os02g0762800 [Oryza sativa Japonica Group]	GO:0000725//recombinational repair;GO:0010212//response to ionizing radiation
Unigene24966	Fatty acyl-CoA reductase 1 OS=Arabidopsis thaliana GN=FAR1 PE=2 SV=1	FAR1 (FATTY ACID REDUCTASE 1); fatty acyl-CoA reductase (alcohol-forming)/ oxidoreductase, acting on the CH-CH group of donors [Arabidopsis thaliana] >gi|75101939|sp|Q39152.1|FACR1_ARATH RecName: Full=Fatty acyl-CoA reductase 1 >gi|1491615|emb|CAA68191.1| male sterility 2-like protein [Arabidopsis thaliana] >gi|9758656|dbj|BAB09122.1| male sterility 2-like protein [Arabidopsis thaliana] >gi|16707…	GO:0009555//pollen development;GO:0006970//response to osmotic stress;GO:0006631//fatty acid metabolic process
Unigene2498	Nuclear cap-binding protein subunit 2 OS=Arabidopsis thaliana GN=CBP20 PE=1 SV=1	nuclear cap-binding protein CBP20 [Solanum tuberosum] >gi|219944399|gb|ACL54981.1| nuclear cap-binding protein CBP20 [Solanum tuberosum] >gi|224460063|gb|ACN43582.1| nuclear cap-binding protein [Solanum tuberosum] >gi|262065509|gb|ACY07775.1| CBP20 protein [Solanum tuberosum]	GO:0008380//RNA splicing;GO:0035196//production of miRNAs involved in gene silencing by miRNA
Unigene2502	U6 snRNA-associated Sm-like protein LSm5 OS=Pongo abelii GN=LSM5 PE=3 SV=3	Sm-like protein [Arabidopsis thaliana]	GO:0009725//response to hormone stimulus;GO:0006464//protein modification process;GO:0006950//response to stress
Unigene25038	Uncharacterized hydroxylase C887.15c OS=Schizosaccharomyces pombe GN=SPBC887.15c PE=1 SV=1	protein SUR2 [Zea mays]	GO:0030148//sphingolipid biosynthetic process;GO:0006631//fatty acid metabolic process;GO:0009639//response to red or far red light
Unigene2504	Calvin cycle protein CP12 OS=Chlamydomonas reinhardtii GN=cp12 PE=1 SV=1	CP12 [Nicotiana tabacum] >gi|25990286|gb|AAK49535.2| chloroplast protein 12 [Nicotiana tabacum]	GO:0009314//response to radiation;GO:0015977//carbon utilization by fixation of carbon dioxide;GO:0018149//peptide cross-linking;GO:0034285
Unigene2505	--	transparent testa 12 protein [Zea mays] >gi|195611926|gb|ACG27793.1| transparent testa 12 protein [Zea mays]	GO:0015893//drug transport
Unigene25057	--	Alpha-1,4-glucan-protein synthase (UDP-forming) [Medicago truncatula]	GO:0006970//response to osmotic stress;GO:0009987//cellular process
Unigene25073	--	heat shock protein 90 [Ipomoea nil]	GO:0010035//response to inorganic substance;GO:0044267//cellular protein metabolic process;GO:0009416//response to light stimulus;GO:0006970//response to osmotic stress;GO:0032502//developmental process
Unigene25097	Bifunctional purine biosynthesis protein purH OS=Bacillus weihenstephanensis (strain KBAB4) GN=purH PE=3 SV=1	phosphoribosylaminoimidazolecarboxamide formyltransferase/IMP cyclohydrolase [Nicotiana tabacum]	GO:0009168//purine ribonucleoside monophosphate biosynthetic process;GO:0006950//response to stress
Unigene25102	NAC domain-containing protein 78 OS=Arabidopsis thaliana GN=NAC078 PE=2 SV=2	nam-like protein 4 [Petunia x hybrida]	GO:0009642//response to light intensity;GO:0009813//flavonoid biosynthetic process;GO:0010468//regulation of gene expression;GO:0010557//positive regulation of macromolecule biosynthetic process
Unigene25154	Auxin transporter-like protein 5 OS=Medicago truncatula GN=LAX5 PE=2 SV=1	RecName: Full=Auxin transporter-like protein 5; AltName: Full=AUX1-like protein 5; AltName: Full=MtLAX5 >gi|21586474|gb|AAM55306.1| auxin influx carrier protein [Medicago truncatula]	GO:0015837//amine transport;GO:0009755//hormone-mediated signaling pathway
Unigene25157	Protein TRANSPARENT TESTA 12 OS=Arabidopsis thaliana GN=TT12 PE=2 SV=1	F26F24.14 [Arabidopsis thaliana]	GO:0051707//response to other organism;GO:0015893//drug transport
Unigene25171	Uncharacterized mitochondrial protein AtMg00860 OS=Arabidopsis thaliana GN=AtMg00860 PE=4 SV=1	disease resistance protein [Brassica rapa subsp. pekinensis]	GO:0006952//defense response;GO:0006259//DNA metabolic process
Unigene25176	ABC transporter B family member 21 OS=Arabidopsis thaliana GN=ABCB21 PE=1 SV=1	P-glycoprotein 21 [Arabidopsis lyrata subsp. lyrata] >gi|297322499|gb|EFH52920.1| P-glycoprotein 21 [Arabidopsis lyrata subsp. lyrata]	GO:0009926//auxin polar transport;GO:0048588;GO:0009606//tropism;GO:0009734//auxin mediated signaling pathway
Unigene25185	ABC transporter G family member 1 OS=Arabidopsis thaliana GN=ABCG1 PE=2 SV=1	white-brown-complex ABC transporter family [Populus trichocarpa] >gi|222851877|gb|EEE89424.1| white-brown-complex ABC transporter family [Populus trichocarpa]	GO:0051707//response to other organism
Unigene25207	Heat stress transcription factor A-2d OS=Oryza sativa subsp. japonica GN=HSFA2D PE=2 SV=2	Os03g0161900 [Oryza sativa Japonica Group] >gi|22773256|gb|AAN06862.1| Putative heat shock protein [Oryza sativa Japonica Group] >gi|33591108|gb|AAQ23061.1| heat shock factor RHSF7 [Oryza sativa Japonica Group] >gi|113547518|dbj|BAF10961.1| Os03g0161900 [Oryza sativa Japonica Group]	GO:0010468//regulation of gene expression;GO:0006351//transcription, DNA-dependent;GO:0050896//response to stimulus
Unigene25238	Sodium-dependent phosphate transport protein 1, chloroplastic OS=Arabidopsis thaliana GN=ANTR1 PE=1 SV=1	PHT4;1; carbohydrate transmembrane transporter/ inorganic diphosphate transmembrane transporter/ inorganic phosphate transmembrane transporter/ organic anion transmembrane transporter/ sugar:hydrogen symporter [Arabidopsis thaliana] >gi|75220242|sp|O82390.1|ANTR1_ARATH RecName: Full=Sodium-dependent phosphate transport protein 1, chloroplastic; AltName: Full=Anion transporter 1; AltName: Full=Sod…	GO:0006810//transport;GO:0051707//response to other organism
Unigene25247	Transcription factor MYB46 OS=Arabidopsis thaliana GN=MYB46 PE=2 SV=1	MYB20 [Malus x domestica]	GO:0010468//regulation of gene expression;GO:0006351//transcription, DNA-dependent;GO:0010033//response to organic substance;GO:0009832//plant-type cell wall biogenesis
Unigene25254	ABC transporter G family member 6 OS=Arabidopsis thaliana GN=ABCG6 PE=2 SV=1	ABC transporter family protein [Arabidopsis thaliana] >gi|75334115|sp|Q9FNB5.1|AB6G_ARATH RecName: Full=ABC transporter G family member 6; Short=ABC transporter ABCG.6; Short=AtABCG6; AltName: Full=White-brown complex homolog protein 6; Short=AtWBC6 >gi|9758023|dbj|BAB08684.1| ABC transporter-like protein [Arabidopsis thaliana]	GO:0051707//response to other organism
Unigene25285	Probable serine/threonine-protein kinase NAK OS=Arabidopsis thaliana GN=NAK PE=2 SV=2	serine/threonine kinase [Nicotiana tabacum]	GO:0006952//defense response
Unigene25287	--	phototropic-responsive NPH3 protein-related [Arabidopsis thaliana]	GO:0009314//response to radiation
Unigene25299	Endoplasmin OS=Gallus gallus GN=HSP90B1 PE=1 SV=1	heat shock protein 90 [Ipomoea nil]	GO:0010035//response to inorganic substance;GO:0044267//cellular protein metabolic process;GO:0009416//response to light stimulus;GO:0006260//DNA replication;GO:0006970//response to osmotic stress;GO:0003006//reproductive developmental process
Unigene25326	Peptide transporter PTR3-A OS=Arabidopsis thaliana GN=PTR3-A PE=2 SV=1	proton-dependent oligopeptide transporter [Populus trichocarpa] >gi|222835641|gb|EEE74076.1| proton-dependent oligopeptide transporter [Populus trichocarpa]	GO:0051707//response to other organism;GO:0015833//peptide transport
Unigene25339	Uncharacterized glycosyltransferase MJ1607 OS=Methanocaldococcus jannaschii GN=MJ1607 PE=3 SV=1	sulfoquinovosyldiacylglycerol synthase type 2 [Vigna unguiculata]	GO:0008610//lipid biosynthetic process;GO:0006664//glycolipid metabolic process;GO:0009267//cellular response to starvation
Unigene25348	IN2-2 protein OS=Zea mays GN=IN2-2 PE=2 SV=1	Highly similar to auxin-induced protein (aldo/keto reductase family) [Arabidopsis thaliana]	GO:0008152//metabolic process;GO:0010038//response to metal ion
Unigene25360	Kinesin-4 OS=Arabidopsis thaliana GN=ATK4 PE=1 SV=2	kinesin-like heavy chain [Arabidopsis thaliana]	GO:0006950//response to stress;GO:0007017//microtubule-based process
Unigene25368	3-ketoacyl-CoA thiolase 2, peroxisomal OS=Arabidopsis thaliana GN=PED1 PE=1 SV=2	3-ketoacyl CoA thiolase 2 [Petunia x hybrida]	GO:0009694//jasmonic acid metabolic process;GO:0009062//fatty acid catabolic process;GO:0009657//plastid organization;GO:0006950//response to stress
Unigene25438	Poly(ADP-ribose) glycohydrolase 1 OS=Arabidopsis thaliana GN=PARG1 PE=1 SV=2	glycohydrolase family protein, expressed [Oryza sativa (japonica cultivar-group)]	GO:0044238//primary metabolic process;GO:0006952//defense response
Unigene25469	--	auxin-responsive family protein [Arabidopsis lyrata subsp. lyrata] >gi|297330769|gb|EFH61188.1| auxin-responsive family protein [Arabidopsis lyrata subsp. lyrata]	GO:0009725//response to hormone stimulus
Unigene25494	Type I inositol-1,4,5-trisphosphate 5-phosphatase 2 OS=Arabidopsis thaliana GN=IP5P2 PE=1 SV=2	inositol-1,4,5-trisphosphate 5-Phosphatase [Arabidopsis thaliana]	GO:0009725//response to hormone stimulus;GO:0043647//inositol phosphate metabolic process;GO:0032501//multicellular organismal process
Unigene25528	Two-component response regulator ARR1 OS=Arabidopsis thaliana GN=ARR1 PE=1 SV=2	type-B response regulator [Catharanthus roseus]	GO:0048364//root development;GO:0031323//regulation of cellular metabolic process;GO:0010468//regulation of gene expression;GO:0015995//chlorophyll biosynthetic process;GO:0009755//hormone-mediated signaling pathway;GO:0006351//transcription, DNA-dependent
Unigene25538	--	transparent testa 12 protein [Zea mays]	GO:0015893//drug transport
Unigene25592	B3 domain-containing transcription repressor VAL1 OS=Arabidopsis thaliana GN=VAL1 PE=2 SV=1	HSI2 (HIGH-LEVEL EXPRESSION OF SUGAR-INDUCIBLE GENE 2); transcription factor/ transcription repressor [Arabidopsis thaliana] >gi|75331397|sp|Q8W4L5.1|VAL1_ARATH RecName: Full=B3 domain-containing transcription repressor VAL1; AltName: Full=Protein VP1/ABI3-LIKE 1; AltName: Full=Protein HIGH-LEVEL EXPRESSION OF SUGAR-INDUCIBLE 2 >gi|60677677|dbj|BAD90970.1| transcription factor B3-EAR motif [Arabi…	GO:0009725//response to hormone stimulus;GO:0009845//seed germination;GO:0010431//seed maturation;GO:0010468//regulation of gene expression;GO:0007167//enzyme linked receptor protein signaling pathway;GO:0034285;GO:0006351//transcription, DNA-dependent;GO:0006464//protein modification process
Unigene25651	Alpha-xylosidase OS=Arabidopsis thaliana GN=XYL1 PE=1 SV=1	alpha-D-xylosidase [Tropaeolum majus]	GO:0000272//polysaccharide catabolic process;GO:0010038//response to metal ion
Unigene25682	Probable 3-hydroxyisobutyryl-CoA hydrolase 2 OS=Arabidopsis thaliana GN=At2g30650 PE=2 SV=1	enoyl-CoA-hydratase [Avicennia marina]	GO:0009062//fatty acid catabolic process;GO:0009725//response to hormone stimulus;GO:0006950//response to stress;GO:0006573//valine metabolic process
Unigene25702	--	T7N9.23 [Arabidopsis thaliana]	GO:0006952//defense response;GO:0009987//cellular process
Unigene25758	Multidrug and toxin extrusion protein 1 OS=Oryctolagus cuniculus GN=SLC47A1 PE=2 SV=1	MATE efflux protein-related [Arabidopsis thaliana]	GO:0015893//drug transport
Unigene25802	--	mate efflux family protein [Arabidopsis lyrata subsp. lyrata] >gi|297319681|gb|EFH50103.1| mate efflux family protein [Arabidopsis lyrata subsp. lyrata]	GO:0015893//drug transport
Unigene25815	Chaperone protein dnaJ 11, chloroplastic OS=Arabidopsis thaliana GN=ATJ11 PE=1 SV=2	DnaJ-like protein [Phaseolus vulgaris]	GO:0050896//response to stimulus
Unigene25852	Serine palmitoyltransferase 3 OS=Homo sapiens GN=SPTLC3 PE=1 SV=3	serine palmitoyltransferase [Lotus japonicus]	GO:0006670//sphingosine metabolic process;GO:0009639//response to red or far red light;GO:0048229//gametophyte development
Unigene25991	Chaperone protein dnaJ 20, chloroplastic OS=Arabidopsis thaliana GN=ATJ20 PE=2 SV=2	DnaJ-like protein [Arabidopsis thaliana]	GO:0050896//response to stimulus
Unigene26019	Allene oxide synthase OS=Parthenium argentatum GN=CYP74A2 PE=1 SV=2	fatty acid hydroperoxide lyase [Nicotiana tabacum]	GO:0032787;GO:0006950//response to stress
Unigene26030	--	PREDICTED: similar to S-norcoclaurine synthase 2 [Vitis vinifera]	GO:0050896//response to stimulus
Unigene26048	Uridine 5'-monophosphate synthase (Fragment) OS=Nicotiana tabacum GN=PYR5-6 PE=2 SV=1	RecName: Full=Uridine 5'-monophosphate synthase; Short=UMP synthase; Includes: RecName: Full=Orotate phosphoribosyltransferase; Short=OPRTase; Includes: RecName: Full=Orotidine 5'-phosphate decarboxylase; AltName: Full=OMPdecase >gi|747980|gb|AAC49115.1| UMP synthase [Nicotiana tabacum]	GO:0019856//pyrimidine base biosynthetic process;GO:0006221//pyrimidine nucleotide biosynthetic process;GO:0010038//response to metal ion;GO:0009267//cellular response to starvation
Unigene26066	Zinc finger protein CONSTANS-LIKE 3 OS=Arabidopsis thaliana GN=COL3 PE=1 SV=1	COL2 [Beta vulgaris subsp. vulgaris]	GO:0010017//red or far red light signaling pathway;GO:0009640//photomorphogenesis
Unigene26083	Calcium/calmodulin-dependent serine/threonine-protein kinase 1 OS=Oryza sativa subsp. japonica GN=CAMK1 PE=1 SV=1	cpk-related protein kinase 3 [Populus trichocarpa] >gi|222844388|gb|EEE81935.1| cpk-related protein kinase 3 [Populus trichocarpa]	GO:0000278//mitotic cell cycle;GO:0016059//deactivation of rhodopsin mediated signaling;GO:0007017//microtubule-based process;GO:0032412;GO:0051276//chromosome organization;GO:0006464//protein modification process;GO:0002521//leukocyte differentiation;GO:0009593//detection of chemical stimulus;GO:0042993//positive regulation of transcription factor import into nucleus
Unigene26088	--	REV1; DNA-directed DNA polymerase [Arabidopsis thaliana] >gi|125656400|gb|ABN48548.1| polymerase ATREV1-1105 [Arabidopsis thaliana]	GO:0033554//cellular response to stress
Unigene26112	Early light-induced protein, chloroplastic OS=Pisum sativum PE=2 SV=1	early light-induced protein-like protein [Retama raetam]	GO:0006950//response to stress
Unigene26167	Coleoptile phototropism protein 1 OS=Oryza sativa subsp. japonica GN=CPT1 PE=2 SV=1	Os03g0205700 [Oryza sativa Japonica Group] >gi|255674296|dbj|BAF11229.2| Os03g0205700 [Oryza sativa Japonica Group]	GO:0009314//response to radiation
Unigene26190	--	TGH (TOUGH); RNA binding / protein binding [Arabidopsis thaliana]	GO:0009888//tissue development;GO:0009755//hormone-mediated signaling pathway;GO:0010467//gene expression
Unigene26192	RNA polymerase sigma factor rpoD OS=Anabaena sp. (strain PCC 7120) GN=rpoD PE=3 SV=1	PREDICTED: similar to SIGB (SIGMA FACTOR B); DNA binding / DNA-directed RNA polymerase/ transcription factor [Vitis vinifera]	GO:0006351//transcription, DNA-dependent;GO:0009639//response to red or far red light
Unigene26203	Chloride channel protein CLC-b OS=Arabidopsis thaliana GN=CLC-B PE=1 SV=1	CLC-Nt2 protein [Nicotiana tabacum]	GO:0015698//inorganic anion transport;GO:0010035//response to inorganic substance
Unigene26215	ABC transporter C family member 5 OS=Arabidopsis thaliana GN=ABCC5 PE=2 SV=2	multidrug resistance protein ABC transporter family [Populus trichocarpa] >gi|222843568|gb|EEE81115.1| multidrug resistance protein ABC transporter family [Populus trichocarpa]	GO:0006810//transport;GO:0006875//cellular metal ion homeostasis;GO:0006970//response to osmotic stress;GO:0008152//metabolic process
Unigene26227	Protein EARLY FLOWERING 3 OS=Arabidopsis thaliana GN=ELF3 PE=1 SV=1	early flowering 3 [Mesembryanthemum crystallinum]	GO:0009987//cellular process;GO:0050789//regulation of biological process;GO:0009725//response to hormone stimulus;GO:0009416//response to light stimulus;GO:0009791//post-embryonic development;GO:0048608//reproductive structure development
Unigene26231	Probable LRR receptor-like serine/threonine-protein kinase At4g37250 OS=Arabidopsis thaliana GN=At4g37250 PE=2 SV=1	AT5g67280/K3G17_4 [Arabidopsis thaliana]	GO:0006464//protein modification process;GO:0010033//response to organic substance;GO:0007167//enzyme linked receptor protein signaling pathway
Unigene26238	Serine/threonine-protein phosphatase PP1 OS=Phaseolus vulgaris PE=2 SV=1	serine threonine protein phosphatase [Phaseolus acutifolius]	GO:0050896//response to stimulus;GO:0006464//protein modification process
Unigene26243	Serine/threonine-protein kinase-like protein At3g51990 OS=Arabidopsis thaliana GN=At3g51990 PE=2 SV=1	protein kinase family protein [Arabidopsis thaliana] >gi|75337704|sp|Q9SV05.1|CCR35_ARATH RecName: Full=Serine/threonine-protein kinase-like protein At3g51990; AltName: Full=CRINKLY 4-related kinase; Flags: Precursor	GO:0012501//programmed cell death;GO:0010102//lateral root morphogenesis;GO:0009725//response to hormone stimulus;GO:0006259//DNA metabolic process;GO:0006520//cellular amino acid metabolic process;GO:0008356//asymmetric cell division;GO:0003006//reproductive developmental process;GO:0006950//response to stress;GO:0006464//protein modification process
Unigene26248	UPF0497 membrane protein At4g03540 OS=Arabidopsis thaliana GN=At4g03540 PE=2 SV=1	integral membrane family protein [Arabidopsis lyrata subsp. lyrata] >gi|297320699|gb|EFH51121.1| integral membrane family protein [Arabidopsis lyrata subsp. lyrata]	GO:0009725//response to hormone stimulus;GO:0000902//cell morphogenesis
Unigene26331	Serine/threonine-protein phosphatase 6 regulatory ankyrin repeat subunit A OS=Homo sapiens GN=ANKRD28 PE=1 SV=4	ring zinc finger protein [Artemisia desertorum]	GO:0006952//defense response;GO:0016567//protein ubiquitination
Unigene26349	Pentatricopeptide repeat-containing protein At2g16880 OS=Arabidopsis thaliana GN=At2g16880 PE=2 SV=1	pentatricopeptide repeat-containing protein [Arabidopsis lyrata subsp. lyrata] >gi|297331015|gb|EFH61434.1| pentatricopeptide repeat-containing protein [Arabidopsis lyrata subsp. lyrata]	GO:0042773//ATP synthesis coupled electron transport;GO:0009725//response to hormone stimulus;GO:0006970//response to osmotic stress
Unigene26427	ABC transporter C family member 5 OS=Arabidopsis thaliana GN=ABCC5 PE=2 SV=2	multidrug resistance protein ABC transporter family [Populus trichocarpa] >gi|222843567|gb|EEE81114.1| multidrug resistance protein ABC transporter family [Populus trichocarpa]	GO:0006810//transport;GO:0006875//cellular metal ion homeostasis;GO:0006970//response to osmotic stress;GO:0008152//metabolic process
Unigene26436	Ent-kaurene oxidase OS=Arabidopsis thaliana GN=KO1 PE=1 SV=2	cytochrome P450 monooxygenase CYP701A16 [Glycine max]	GO:0010476//gibberellin mediated signaling pathway;GO:0009685;GO:0033331
Unigene26954	Protein FAR1-RELATED SEQUENCE 6 OS=Arabidopsis thaliana GN=FRS6 PE=2 SV=1	FRS6 (FAR1-related sequence 6); zinc ion binding [Arabidopsis thaliana] >gi|75207551|sp|Q9SSQ4.1|FRS6_ARATH RecName: Full=Protein FAR1-RELATED SEQUENCE 6 >gi|5903066|gb|AAD55625.1|AC008016_35 F6D8.26 [Arabidopsis thaliana]	GO:0009416//response to light stimulus
Unigene27003	Pathogenesis-related protein R major form OS=Nicotiana tabacum PE=1 SV=1	Thaumatin-like protein [Camellia sinensis]	GO:0050832//defense response to fungus;GO:0006970//response to osmotic stress;GO:0042742//defense response to bacterium
Unigene27036	Wiskott-Aldrich syndrome protein family member 1 OS=Rattus norvegicus GN=Wasf1 PE=2 SV=1	glutamate/malate translocator [Nicotiana tabacum]	GO:0006810//transport;GO:0051707//response to other organism
Unigene27047	--	AAA-type ATPase family protein [Arabidopsis thaliana] >gi|9294272|dbj|BAB02174.1| mitochondrial protein-like [Arabidopsis thaliana]	GO:0009725//response to hormone stimulus
Unigene27057	--	extra-large GTP-binding protein 2 [Arabidopsis lyrata subsp. lyrata] >gi|297314987|gb|EFH45410.1| extra-large GTP-binding protein 2 [Arabidopsis lyrata subsp. lyrata]	GO:0009725//response to hormone stimulus;GO:0007166//cell surface receptor linked signal transduction;GO:0009746;GO:0034285
Unigene27064	Serine/threonine-protein kinase-like protein ACR4 OS=Arabidopsis thaliana GN=ACR4 PE=1 SV=1	Protein kinase [Medicago truncatula]	GO:0003006//reproductive developmental process;GO:0010468//regulation of gene expression;GO:0008356//asymmetric cell division;GO:0006464//protein modification process;GO:0009725//response to hormone stimulus;GO:0010102//lateral root morphogenesis
Unigene27091	Serine/threonine-protein kinase-like protein CCR2 OS=Arabidopsis thaliana GN=CCR2 PE=1 SV=1	kinase family protein [Arabidopsis lyrata subsp. lyrata] >gi|297327472|gb|EFH57892.1| kinase family protein [Arabidopsis lyrata subsp. lyrata]	GO:0048511//rhythmic process;GO:0003006//reproductive developmental process;GO:0010118//stomatal movement;GO:0016070//RNA metabolic process;GO:0006970//response to osmotic stress;GO:0010038//response to metal ion;GO:0006464//protein modification process;GO:0009699//phenylpropanoid biosynthetic process;GO:0006952//defense response;GO:0006405//RNA export from nucleus;GO:0032392//DNA geometric change
Unigene27094	ABC transporter I family member 19 OS=Arabidopsis thaliana GN=ABCI19 PE=2 SV=1	ABC transporter family protein [Populus trichocarpa] >gi|222843763|gb|EEE81310.1| ABC transporter family protein [Populus trichocarpa]	GO:0009639//response to red or far red light
Unigene27172	Ethylene-responsive transcription factor 1 OS=Nicotiana tabacum GN=ERF1 PE=2 SV=1	AP2-domain DNA-binding protein [Catharanthus roseus]	GO:0050896//response to stimulus;GO:0010468//regulation of gene expression;GO:0006351//transcription, DNA-dependent
Unigene27188	Serine/threonine-protein kinase-like protein CCR1 OS=Arabidopsis thaliana GN=CCR1 PE=1 SV=1	CCR1 (ARABIDOPSIS THALIANA CRINKLY4 RELATED 1); ATP binding / kinase/ protein kinase/ protein serine/threonine kinase/ receptor [Arabidopsis thaliana] >gi|75313027|sp|Q9S7D9.1|ACCR1_ARATH RecName: Full=Serine/threonine-protein kinase-like protein CCR1; AltName: Full=Protein CRINKLY 4 RELATED 1; Short=AtCRR1; Flags: Precursor	GO:0048511//rhythmic process;GO:0003006//reproductive developmental process;GO:0010118//stomatal movement;GO:0016070//RNA metabolic process;GO:0006970//response to osmotic stress;GO:0010038//response to metal ion;GO:0006464//protein modification process;GO:0009699//phenylpropanoid biosynthetic process;GO:0006952//defense response;GO:0006405//RNA export from nucleus;GO:0032392//DNA geometric change
Unigene27189	ABC transporter B family member 1 OS=Arabidopsis thaliana GN=ABCB1 PE=1 SV=1	P-glycoprotein [Solanum tuberosum]	GO:0051707//response to other organism;GO:0048437//floral organ development;GO:0009725//response to hormone stimulus;GO:0043479;GO:0032535;GO:0009630//gravitropism;GO:0009639//response to red or far red light
Unigene27190	Serine/threonine-protein kinase-like protein CCR1 OS=Arabidopsis thaliana GN=CCR1 PE=1 SV=1	CCR1 (ARABIDOPSIS THALIANA CRINKLY4 RELATED 1); ATP binding / kinase/ protein kinase/ protein serine/threonine kinase/ receptor [Arabidopsis thaliana] >gi|75313027|sp|Q9S7D9.1|ACCR1_ARATH RecName: Full=Serine/threonine-protein kinase-like protein CCR1; AltName: Full=Protein CRINKLY 4 RELATED 1; Short=AtCRR1; Flags: Precursor	GO:0048511//rhythmic process;GO:0003006//reproductive developmental process;GO:0010118//stomatal movement;GO:0016070//RNA metabolic process;GO:0006970//response to osmotic stress;GO:0010038//response to metal ion;GO:0006464//protein modification process;GO:0009699//phenylpropanoid biosynthetic process;GO:0006952//defense response;GO:0006405//RNA export from nucleus;GO:0032392//DNA geometric change
Unigene27233	Retrovirus-related Pol polyprotein from transposon TNT 1-94 OS=Nicotiana tabacum PE=2 SV=1	T26F17.17 [Arabidopsis thaliana]	GO:0006259//DNA metabolic process;GO:0006950//response to stress;GO:0012501//programmed cell death
Unigene27272	--	MAP kinase phosphatase 1 [Solanum tuberosum]	GO:0006970//response to osmotic stress;GO:0009411//response to UV
Unigene27300	--	ethylene-dependent gravitropism-deficient and yellow-green 1 [Arabidopsis lyrata subsp. lyrata] >gi|297316261|gb|EFH46684.1| ethylene-dependent gravitropism-deficient and yellow-green 1 [Arabidopsis lyrata subsp. lyrata]	GO:0009314//response to radiation;GO:0019684//photosynthesis, light reaction;GO:0009725//response to hormone stimulus;GO:0009668;GO:0043623//cellular protein complex assembly;GO:0019538//protein metabolic process;GO:0009630//gravitropism
Unigene27304	Telomeric repeat-binding factor 2 OS=Gallus gallus GN=TERF2 PE=2 SV=2	telomere repeat binding factor 1 [Arabidopsis lyrata subsp. lyrata] >gi|297340066|gb|EFH70483.1| telomere repeat binding factor 1 [Arabidopsis lyrata subsp. lyrata]	GO:0010038//response to metal ion;GO:0009725//response to hormone stimulus;GO:0010468//regulation of gene expression;GO:0006970//response to osmotic stress;GO:0034728
Unigene27324	3-ketoacyl-CoA synthase 6 OS=Arabidopsis thaliana GN=CUT1 PE=2 SV=1	CER6 [Solanum tuberosum]	GO:0009314//response to radiation;GO:0006633//fatty acid biosynthetic process;GO:0000902//cell morphogenesis;GO:0007275//multicellular organismal development;GO:0003006//reproductive developmental process;GO:0006950//response to stress
Unigene27338	DNA ligase 1 OS=Arabidopsis thaliana GN=At1g08130 PE=2 SV=2	ATLIG1 [Arabidopsis lyrata subsp. lyrata] >gi|297338280|gb|EFH68697.1| ATLIG1 [Arabidopsis lyrata subsp. lyrata]	GO:0006259//DNA metabolic process;GO:0033554//cellular response to stress
Unigene27346	--	metallo-beta-lactamase family protein [Arabidopsis lyrata subsp. lyrata] >gi|297315045|gb|EFH45468.1| metallo-beta-lactamase family protein [Arabidopsis lyrata subsp. lyrata]	GO:0010035//response to inorganic substance
Unigene27347	Salutaridine reductase OS=Papaver bracteatum GN=SALR PE=1 SV=1	short chain dehydrogenase/reductase [Nandina domestica]	GO:0008152//metabolic process;GO:0006950//response to stress
Unigene27365	Nitrate/chlorate transporter OS=Arabidopsis thaliana GN=CHL1 PE=1 SV=1	nitrate transporter [Arabidopsis lyrata subsp. lyrata] >gi|297326656|gb|EFH57076.1| nitrate transporter [Arabidopsis lyrata subsp. lyrata]	GO:0006950//response to stress;GO:0015833//peptide transport;GO:0009719//response to endogenous stimulus
Unigene27369	ABC transporter G family member 6 OS=Arabidopsis thaliana GN=ABCG6 PE=2 SV=1	white-brown-complex ABC transporter family [Populus trichocarpa] >gi|222864302|gb|EEF01433.1| white-brown-complex ABC transporter family [Populus trichocarpa]	GO:0051707//response to other organism
Unigene27376	Aquaporin TIP1-1 OS=Arabidopsis thaliana GN=TIP1-1 PE=1 SV=1	tonoplast intrinsic protein [Nicotiana tabacum]	GO:0042886//amide transport;GO:0010476//gibberellin mediated signaling pathway;GO:0042044//fluid transport
Unigene27381	ABC transporter G family member 20 OS=Arabidopsis thaliana GN=ABCG20 PE=2 SV=1	abc transporter family protein [Arabidopsis lyrata subsp. lyrata] >gi|297323761|gb|EFH54182.1| abc transporter family protein [Arabidopsis lyrata subsp. lyrata]	GO:0051707//response to other organism
Unigene27423	Polyneuridine-aldehyde esterase OS=Rauvolfia serpentina GN=PNAE PE=1 SV=1	salicylic acid-binding protein 2 [Nicotiana tabacum]	GO:0006725//cellular aromatic compound metabolic process;GO:0009814//defense response, incompatible interaction;GO:0050832//defense response to fungus
Unigene27425	Indole-3-acetic acid-amido synthetase GH3.5 OS=Arabidopsis thaliana GN=GH3.5 PE=1 SV=1	GH3 family protein [Populus trichocarpa] >gi|222857636|gb|EEE95183.1| GH3 family protein [Populus trichocarpa]	GO:0048878//chemical homeostasis;GO:0009314//response to radiation;GO:0000902//cell morphogenesis;GO:0009755//hormone-mediated signaling pathway
Unigene27429	Cysteine-rich receptor-like protein kinase 29 OS=Arabidopsis thaliana GN=CRK29 PE=2 SV=1	At4g21410 [Arabidopsis thaliana]	GO:0006952//defense response;GO:0008037//cell recognition;GO:0008219//cell death;GO:0006026;GO:0010033//response to organic substance;GO:0006464//protein modification process
Unigene27469	Syntaxin-112 OS=Arabidopsis thaliana GN=SYP112 PE=2 SV=2	SYP112 [Arabidopsis lyrata subsp. lyrata] >gi|297329964|gb|EFH60383.1| SYP112 [Arabidopsis lyrata subsp. lyrata]	GO:0016044//membrane organization;GO:0006950//response to stress;GO:0015031//protein transport
Unigene27478	Transcription factor HBP-1b(c38) OS=Triticum aestivum PE=2 SV=1	bZIP transcription factor [Nicotiana tabacum]	GO:0010468//regulation of gene expression;GO:0042221//response to chemical stimulus;GO:0006351//transcription, DNA-dependent;GO:0009814//defense response, incompatible interaction
Unigene27481	--	hypothetical protein [Vitis vinifera]	GO:0009314//response to radiation
Unigene27554	Potassium channel AKT1 OS=Arabidopsis thaliana GN=AKT1 PE=1 SV=2	potassium channel [Solanum lycopersicum]	GO:0048588;GO:0006970//response to osmotic stress;GO:0030001//metal ion transport
Unigene27571	--	Os10g0520700 [Oryza sativa Japonica Group] >gi|78708920|gb|ABB47895.1| HIT zinc finger family protein, expressed [Oryza sativa (japonica cultivar-group)] >gi|113639695|dbj|BAF27000.1| Os10g0520700 [Oryza sativa Japonica Group]	GO:0010038//response to metal ion
Unigene27581	--	SGR2 (SHOOT GRAVITROPISM 2); phospholipase A1 [Arabidopsis thaliana] >gi|16904659|dbj|BAB71959.1| shoot gravitropism 2 [Arabidopsis thaliana]	GO:0009581;GO:0009657//plastid organization;GO:0009630//gravitropism
Unigene27590	Glycyl-tRNA synthetase 1, mitochondrial OS=Arabidopsis thaliana GN=GLYRS-1 PE=2 SV=1	OSJNBa0039C07.11 [Oryza sativa (japonica cultivar-group)]	GO:0006418//tRNA aminoacylation for protein translation;GO:0010038//response to metal ion
Unigene27605	Short-chain type dehydrogenase/reductase OS=Picea abies PE=2 SV=1	short chain dehydrogenase [Solanum tuberosum]	GO:0010035//response to inorganic substance;GO:0008152//metabolic process
Unigene27662	DNA ligase 1 OS=Arabidopsis thaliana GN=At1g08130 PE=2 SV=2	Os10g0489200 [Oryza sativa Japonica Group] >gi|113639526|dbj|BAF26831.1| Os10g0489200 [Oryza sativa Japonica Group]	GO:0006259//DNA metabolic process;GO:0033554//cellular response to stress
Unigene27720	Cytochrome P450 90A1 OS=Arabidopsis thaliana GN=CYP90A1 PE=2 SV=1	cytochrome P450 90A2 [Camellia japonica]	GO:0009411//response to UV;GO:0010208//pollen wall assembly;GO:0016129;GO:0048878//chemical homeostasis;GO:0000902//cell morphogenesis;GO:0009908//flower development
Unigene27773	Proline dehydrogenase, mitochondrial OS=Arabidopsis thaliana GN=POX PE=1 SV=2	CIG1 [Nicotiana tabacum]	GO:0006560//proline metabolic process;GO:0006536//glutamate metabolic process;GO:0006950//response to stress
Unigene27781	--	stylish [Brassica rapa subsp. pekinensis]	GO:0009725//response to hormone stimulus
Unigene27790	Cyclic nucleotide-gated ion channel 2 OS=Arabidopsis thaliana GN=CNGC2 PE=1 SV=1	DND1-like protein [Solanum tuberosum]	GO:0033554//cellular response to stress;GO:0006810//transport
Unigene27838	--	PREDICTED: similar to Os12g0541500 [Vitis vinifera]	GO:0010038//response to metal ion
Unigene27864	--	regulator of G-protein signaling 1 [Arabidopsis lyrata subsp. lyrata] >gi|297321144|gb|EFH51565.1| regulator of G-protein signaling 1 [Arabidopsis lyrata subsp. lyrata]	GO:0009725//response to hormone stimulus;GO:0043087//regulation of GTPase activity;GO:0009746;GO:0009756//carbohydrate mediated signaling;GO:0008283//cell proliferation;GO:0006950//response to stress
Unigene27888	Late blight resistance protein R1-A OS=Solanum demissum GN=R1A PE=3 SV=1	NBS-coding resistance gene analog [Nicotiana tabacum]	GO:0012501//programmed cell death;GO:0006950//response to stress
Unigene27905	--	interferon-related developmental regulator family protein / IFRD protein family [Arabidopsis thaliana]	GO:0006970//response to osmotic stress
Unigene27922	Metallo-beta-lactamase domain-containing protein 2 OS=Mus musculus GN=Mblac2 PE=2 SV=1	metallo-beta-lactamase family protein [Arabidopsis lyrata subsp. lyrata] >gi|297315045|gb|EFH45468.1| metallo-beta-lactamase family protein [Arabidopsis lyrata subsp. lyrata]	GO:0010035//response to inorganic substance
Unigene28472	DNA ligase 1 OS=Arabidopsis thaliana GN=At1g08130 PE=2 SV=2	ATLIG1 [Arabidopsis lyrata subsp. lyrata] >gi|297338280|gb|EFH68697.1| ATLIG1 [Arabidopsis lyrata subsp. lyrata]	GO:0006259//DNA metabolic process;GO:0033554//cellular response to stress
Unigene28519	--	HSA32 (HEAT-STRESS-ASSOCIATED 32); catalytic [Arabidopsis thaliana]	GO:0009108//coenzyme biosynthetic process;GO:0009408//response to heat
Unigene28549	Glycine-rich protein 2b OS=Arabidopsis thaliana GN=GRP2B PE=2 SV=1	GRP2 (GLYCINE RICH PROTEIN 2); double-stranded DNA binding / mRNA binding / nucleic acid binding / single-stranded DNA binding [Arabidopsis thaliana] >gi|14326487|gb|AAK60289.1|AF385696_1 AT4g38680/F20M13_240 [Arabidopsis thaliana] >gi|259445|gb|AAB24074.1| glycine-rich protein [Arabidopsis thaliana] >gi|4467155|emb|CAB37524.1| glycine-rich protein 2 (GRP2) [Arabidopsis thaliana] >gi|7270851|emb|…	GO:0048437//floral organ development;GO:0032392//DNA geometric change;GO:0006950//response to stress
Unigene28563	Uncharacterized protein DDB_G0271670 OS=Dictyostelium discoideum GN=DDB_G0271670 PE=4 SV=1	PREDICTED: similar to PIE1 (PHOTOPERIOD-INDEPENDENT EARLY FLOWERING 1); ATP binding / DNA binding / helicase [Vitis vinifera]	GO:0006952//defense response;GO:0010038//response to metal ion;GO:0048449
Unigene28564	--	Os05g0404400 [Oryza sativa Japonica Group] >gi|113579054|dbj|BAF17417.1| Os05g0404400 [Oryza sativa Japonica Group]	GO:0010726;GO:0002239//response to oomycetes
Unigene28624	Protein FAR1-RELATED SEQUENCE 7 OS=Arabidopsis thaliana GN=FRS7 PE=2 SV=1	FRS7 (FAR1-related sequence 7); zinc ion binding [Arabidopsis thaliana] >gi|75186401|sp|Q9M8J3.1|FRS7_ARATH RecName: Full=Protein FAR1-RELATED SEQUENCE 7	GO:0009416//response to light stimulus
Unigene28649	--	histidine kinase 3 [Betula pendula]	GO:0009908//flower development;GO:0044260;GO:0009888//tissue development;GO:0009744//response to sucrose stimulus;GO:0040007//growth;GO:0010260//organ senescence;GO:0006826//iron ion transport;GO:0016310//phosphorylation;GO:0006970//response to osmotic stress;GO:0015996//chlorophyll catabolic process;GO:0009845//seed germination;GO:0044238//primary metabolic process;GO:0009409//response to cold;G…
Unigene28650	Heat stress transcription factor B-2b OS=Arabidopsis thaliana GN=HSFB2B PE=2 SV=1	HSP transcription factor [Vitis pseudoreticulata]	GO:0009743//response to carbohydrate stimulus;GO:0050794//regulation of cellular process;GO:0006351//transcription, DNA-dependent
Unigene28676	Cytochrome b OS=Vicia faba GN=MT-CYB PE=3 SV=2	apocytochrome b [Helianthus petiolaris]	GO:0022900//electron transport chain;GO:0016049//cell growth;GO:0045333//cellular respiration;GO:0006970//response to osmotic stress;GO:0051234//establishment of localization;GO:0030198//extracellular matrix organization
Unigene28685	Calcium-transporting ATPase 8, plasma membrane-type OS=Arabidopsis thaliana GN=ACA8 PE=1 SV=1	autoinhibited calcium ATPase [Populus trichocarpa] >gi|222866685|gb|EEF03816.1| autoinhibited calcium ATPase [Populus trichocarpa]	GO:0051707//response to other organism;GO:0009206;GO:0048229//gametophyte development;GO:0009566//fertilization;GO:0048513//organ development;GO:0003006//reproductive developmental process
Unigene28706	Kinesin-4 OS=Arabidopsis thaliana GN=ATK4 PE=1 SV=2	kinesin-related protein [Gossypium hirsutum]	GO:0006950//response to stress;GO:0007017//microtubule-based process
Unigene28715	--	At2g15560 [Arabidopsis thaliana]	GO:0006950//response to stress
Unigene28734	Ent-kaurene oxidase OS=Arabidopsis thaliana GN=KO1 PE=1 SV=2	ent-kaurene oxidase 2 [Coffea arabica]	GO:0010476//gibberellin mediated signaling pathway;GO:0009685;GO:0033331
Unigene28746	Two-component response regulator-like PRR37 OS=Oryza sativa subsp. japonica GN=PRR37 PE=2 SV=1	pseudo response regulator [Populus trichocarpa] >gi|222850943|gb|EEE88490.1| pseudo response regulator [Populus trichocarpa]	GO:0009628//response to abiotic stimulus
Unigene28749	--	AT4G35920 [Arabidopsis thaliana]	GO:0009612//response to mechanical stimulus;GO:0070588//calcium ion transmembrane transport;GO:0009791//post-embryonic development
Unigene28756	2-oxoglutarate/malate translocator, chloroplastic OS=Spinacia oleracea GN=SODIT1 PE=1 SV=1	DCT/DIT2.1 [Arabidopsis lyrata subsp. lyrata] >gi|297312442|gb|EFH42866.1| DCT/DIT2.1 [Arabidopsis lyrata subsp. lyrata]	GO:0051707//response to other organism;GO:0030001//metal ion transport;GO:0015740//C4-dicarboxylate transport
Unigene28777	--	IQ-domain 22 [Arabidopsis lyrata subsp. lyrata] >gi|297315628|gb|EFH46051.1| IQ-domain 22 [Arabidopsis lyrata subsp. lyrata]	GO:0009725//response to hormone stimulus
Unigene28821	Alpha,alpha-trehalose-phosphate synthase [UDP-forming] 1 OS=Arabidopsis thaliana GN=TPS1 PE=1 SV=1	trehalose-phosphate synthase 1 [Solanum lycopersicum]	GO:0009756//carbohydrate mediated signaling;GO:0005991//trehalose metabolic process;GO:0007275//multicellular organismal development;GO:0042546//cell wall biogenesis;GO:0003006//reproductive developmental process
Unigene28831	5'-3' exoribonuclease 4 OS=Arabidopsis thaliana GN=XRN4 PE=2 SV=1	5'->gi|223548213|gb|EEF49704.1| 5'-	GO:0031086//nuclear-transcribed mRNA catabolic process, deadenylation-independent decay;GO:0000160//two-component signal transduction system (phosphorelay);GO:0009725//response to hormone stimulus;GO:0010468//regulation of gene expression;GO:0000902//cell morphogenesis;GO:0009606//tropism;GO:0010586//miRNA metabolic process
Unigene28844	Peroxidase 72 OS=Arabidopsis thaliana GN=PER72 PE=1 SV=1	pericarp peroxidase 3 [Litchi chinensis]	GO:0009607//response to biotic stimulus;GO:0006950//response to stress;GO:0008152//metabolic process
Unigene28848	--	F4N2.2 [Arabidopsis thaliana]	GO:0010102//lateral root morphogenesis;GO:0009725//response to hormone stimulus;GO:0006520//cellular amino acid metabolic process;GO:0008356//asymmetric cell division;GO:0003006//reproductive developmental process
Unigene28870	Desiccation protectant protein Lea14 homolog OS=Glycine max PE=2 SV=1	late embryogenesis-like protein [Salvia miltiorrhiza]	GO:0009414//response to water deprivation;GO:0003006//reproductive developmental process
Unigene28929	Macrophage migration inhibitory factor homolog OS=Trichuris trichiura PE=1 SV=2	macrophage migration inhibitory factor family protein [Arabidopsis lyrata subsp. lyrata] >gi|297312024|gb|EFH42448.1| macrophage migration inhibitory factor family protein [Arabidopsis lyrata subsp. lyrata]	GO:0009607//response to biotic stimulus
Unigene28942	Calmodulin-like protein 7 OS=Arabidopsis thaliana GN=CML7 PE=2 SV=1	calcium-binding EF-hand protein [Citrullus lanatus subsp. vulgaris]	GO:0006950//response to stress;GO:0009566//fertilization
Unigene28943	Probable WRKY transcription factor 35 OS=Arabidopsis thaliana GN=WRKY35 PE=2 SV=1	Os04g0597300 [Oryza sativa Japonica Group] >gi|113565306|dbj|BAF15649.1| Os04g0597300 [Oryza sativa Japonica Group]	GO:0012501//programmed cell death;GO:0006952//defense response;GO:0048229//gametophyte development;GO:0010468//regulation of gene expression;GO:0006351//transcription, DNA-dependent;GO:0003006//reproductive developmental process
Unigene28953	--	22 kDa polypeptide [Nicotiana tabacum] >gi|7801133|emb|CAB91553.1| DREPP4 protein [Nicotiana tabacum]	GO:0006952//defense response
Unigene28956	Putative Holliday junction resolvase OS=Nocardioides sp. (strain BAA-499 / JS614) GN=Noca_2408 PE=3 SV=1	DNA binding protein [Arabidopsis lyrata subsp. lyrata] >gi|297335766|gb|EFH66183.1| DNA binding protein [Arabidopsis lyrata subsp. lyrata]	GO:0033554//cellular response to stress;GO:0006259//DNA metabolic process
Unigene28968	Alpha-xylosidase OS=Arabidopsis thaliana GN=XYL1 PE=1 SV=1	alpha-xylosidase precursor [Arabidopsis lyrata subsp. lyrata] >gi|297334513|gb|EFH64931.1| alpha-xylosidase precursor [Arabidopsis lyrata subsp. lyrata]	GO:0000272//polysaccharide catabolic process;GO:0010038//response to metal ion
Unigene28975	Protein farnesyltransferase subunit beta OS=Pisum sativum GN=FTB PE=2 SV=1	farnesyltransferase beta subunit [Catharanthus roseus] >gi|47933946|gb|AAT39532.1| farnesyltransferase beta subunit [Catharanthus roseus]	GO:0009933//meristem structural organization;GO:0009738//abscisic acid mediated signaling pathway;GO:0006497//protein amino acid lipidation;GO:0006950//response to stress
Unigene28989	Cellulose synthase A catalytic subunit 8 [UDP-forming] OS=Arabidopsis thaliana GN=CESA8 PE=1 SV=1	cellulose synthase [Betula luminifera]	GO:0009688//abscisic acid biosynthetic process;GO:0045229//external encapsulating structure organization;GO:0009250//glucan biosynthetic process;GO:0009832//plant-type cell wall biogenesis;GO:0006952//defense response;GO:0042545//cell wall modification;GO:0000160//two-component signal transduction system (phosphorelay)
Unigene29018	Root phototropism protein 3 OS=Arabidopsis thaliana GN=RPT3 PE=1 SV=1	ENP (ENHANCER OF PINOID); protein binding / signal transducer [Arabidopsis thaliana]	GO:0009314//response to radiation;GO:0008105//asymmetric protein localization;GO:0009926//auxin polar transport;GO:0009908//flower development;GO:0009793//embryonic development ending in seed dormancy
Unigene29043	LRR receptor-like serine/threonine-protein kinase FLS2 OS=Arabidopsis thaliana GN=FLS2 PE=1 SV=1	flagellin-sensing 2-like protein [Brassica carinata]	GO:0009987//cellular process;GO:0051179//localization;GO:0006952//defense response
Unigene29067	Pleiotropic drug resistance protein 1 OS=Nicotiana tabacum GN=PDR1 PE=2 SV=1	pleiotropic drug resistance protein [Cucumis sativus]	GO:0051234//establishment of localization;GO:0006950//response to stress
Unigene29082	A/G-specific adenine DNA glycosylase OS=Homo sapiens GN=MUTYH PE=1 SV=1	adenine-DNA glycosylase-related / MYH-related [Arabidopsis thaliana]	GO:0006281//DNA repair
Unigene29089	ABC transporter C family member 5 OS=Arabidopsis thaliana GN=ABCC5 PE=2 SV=2	multidrug resistance protein ABC transporter family [Populus trichocarpa] >gi|222852465|gb|EEE90012.1| multidrug resistance protein ABC transporter family [Populus trichocarpa]	GO:0009987//cellular process;GO:0050896//response to stimulus
Unigene29098	Cell division protease ftsH homolog 11, chloroplastic/mitochondrial OS=Arabidopsis thaliana GN=FTSH11 PE=1 SV=1	FTSH11 (FtsH protease 11); ATP-dependent peptidase/ ATPase/ metallopeptidase [Arabidopsis thaliana] >gi|75333814|sp|Q9FGM0.1|FTSHB_ARATH RecName: Full=Cell division protease ftsH homolog 11, chloroplastic/mitochondrial; Short=AtFtsH11; Flags: Precursor >gi|9757998|dbj|BAB08420.1| cell division protein FtsH protease-like [Arabidopsis thaliana]	GO:0006950//response to stress;GO:0009642//response to light intensity;GO:0044257//cellular protein catabolic process
Unigene29102	Cell division protease ftsH homolog 11, chloroplastic/mitochondrial OS=Arabidopsis thaliana GN=FTSH11 PE=1 SV=1	FTSH11 (FtsH protease 11); ATP-dependent peptidase/ ATPase/ metallopeptidase [Arabidopsis thaliana] >gi|75333814|sp|Q9FGM0.1|FTSHB_ARATH RecName: Full=Cell division protease ftsH homolog 11, chloroplastic/mitochondrial; Short=AtFtsH11; Flags: Precursor >gi|9757998|dbj|BAB08420.1| cell division protein FtsH protease-like [Arabidopsis thaliana]	GO:0006950//response to stress;GO:0009642//response to light intensity;GO:0044257//cellular protein catabolic process
Unigene29115	Probable protein phosphatase 2C 51 OS=Arabidopsis thaliana GN=At3g63340 PE=2 SV=2	AT3G63340 [Arabidopsis thaliana]	GO:0009738//abscisic acid mediated signaling pathway;GO:0006464//protein modification process
Unigene29150	Peroxidase 2 OS=Oryza sativa subsp. japonica GN=PRX112 PE=2 SV=1	peroxidase [Orobanche cernua var. cumana]	GO:0006950//response to stress;GO:0008152//metabolic process
Unigene29188	3-ketoacyl-CoA synthase 10 OS=Arabidopsis thaliana GN=FDH PE=1 SV=2	fiddlehead-like protein [Pisum sativum]	GO:0009314//response to radiation;GO:0008544//epidermis development;GO:0006950//response to stress;GO:0006631//fatty acid metabolic process
Unigene29268	--	Os03g0157300 [Oryza sativa Japonica Group] >gi|113547484|dbj|BAF10927.1| Os03g0157300 [Oryza sativa Japonica Group]	GO:0009612//response to mechanical stimulus;GO:0070588//calcium ion transmembrane transport;GO:0009791//post-embryonic development
Unigene29310	Sn1-specific diacylglycerol lipase beta OS=Homo sapiens GN=DAGLB PE=1 SV=2	calmodulin-binding heat shock protein [Gossypium hirsutum]	GO:0050896//response to stimulus;GO:0006629//lipid metabolic process
Unigene29345	--	XLG1 (EXTRA-LARGE G-PROTEIN 1); guanyl nucleotide binding / signal transducer [Arabidopsis thaliana] >gi|3201680|gb|AAC19352.1| extra-large G-protein [Arabidopsis thaliana]	GO:0009725//response to hormone stimulus;GO:0007166//cell surface receptor linked signal transduction;GO:0009746;GO:0034285
Unigene29353	E3 ubiquitin-protein ligase COP1 OS=Arabidopsis thaliana GN=COP1 PE=1 SV=2	COP1 homolog [Solanum lycopersicum]	GO:0009646//response to absence of light;GO:0009648//photoperiodism;GO:0010118//stomatal movement;GO:0006259//DNA metabolic process;GO:0009812//flavonoid metabolic process;GO:0009639//response to red or far red light
Unigene29357	F-box protein PP2-A13 OS=Arabidopsis thaliana GN=PP2A13 PE=1 SV=1	f-box family protein [Populus trichocarpa] >gi|222860863|gb|EEE98405.1| f-box family protein [Populus trichocarpa]	GO:0006950//response to stress
Unigene29359	Flavonol sulfotransferase-like OS=Arabidopsis thaliana GN=At2g03760 PE=1 SV=2	ST4B (SULFOTRANSFERASE 4B); brassinosteroid sulfotransferase/ sulfotransferase [Arabidopsis thaliana] >gi|9958058|gb|AAG09547.1|AC011810_6 Similar to steroid sulfotransferases [Arabidopsis thaliana] >gi|126352294|gb|ABO09892.1| At1g13420 [Arabidopsis thaliana]	GO:0009725//response to hormone stimulus
Unigene29953	Purple acid phosphatase 17 OS=Arabidopsis thaliana GN=PAP17 PE=2 SV=1	purple acid phosphatase 17 [Brassica napus] >gi|158905970|gb|ABW82645.1| purple acid phosphatase 17 [Brassica napus] >gi|295854825|gb|ADG45869.1| purple acid phosphatase 17 isoform 2 [Brassica oleracea var. acephala] >gi|295854833|gb|ADG45873.1| purple acid phosphatase 17 isoform 2 [Brassica oleracea var. acephala]	GO:0030319//cellular di-, tri-valent inorganic anion homeostasis;GO:0000302//response to reactive oxygen species
Unigene29974	--	protein kinase family protein [Arabidopsis thaliana]	GO:0050896//response to stimulus;GO:0006464//protein modification process
Unigene30	Uncharacterized protein At2g38710 OS=Arabidopsis thaliana GN=At2g38710 PE=2 SV=1	AMMECR1 family [Arabidopsis lyrata subsp. lyrata] >gi|297327451|gb|EFH57871.1| AMMECR1 family [Arabidopsis lyrata subsp. lyrata]	GO:0006970//response to osmotic stress
Unigene30007	COP9 signalosome complex subunit 7 OS=Arabidopsis thaliana GN=CSN7 PE=1 SV=1	FUS5 (FUSCA 5); MAP kinase kinase [Arabidopsis thaliana]	GO:0043623//cellular protein complex assembly;GO:0000338//protein deneddylation;GO:0009639//response to red or far red light
Unigene30017	Heat stress transcription factor A-3 OS=Arabidopsis thaliana GN=HSFA3 PE=2 SV=2	AT-HSFA3 [Arabidopsis lyrata subsp. lyrata] >gi|297318947|gb|EFH49369.1| AT-HSFA3 [Arabidopsis lyrata subsp. lyrata]	GO:0006351//transcription, DNA-dependent;GO:0050896//response to stimulus
Unigene30030	Nitrile-specifier protein 5 OS=Arabidopsis thaliana GN=NSP5 PE=2 SV=1	kelch repeat-containing protein [Arabidopsis lyrata subsp. lyrata] >gi|297328385|gb|EFH58804.1| kelch repeat-containing protein [Arabidopsis lyrata subsp. lyrata]	GO:0044271//nitrogen compound biosynthetic process;GO:0010038//response to metal ion;GO:0019759
Unigene30033	Nitrile-specifier protein 5 OS=Arabidopsis thaliana GN=NSP5 PE=2 SV=1	kelch repeat-containing protein [Arabidopsis thaliana] >gi|11692832|gb|AAG40019.1|AF324668_1 MLP3.17 [Arabidopsis thaliana] >gi|14517448|gb|AAK62614.1| AT3g07720/F17A17_6 [Arabidopsis thaliana] >gi|23507767|gb|AAN38687.1| At3g07720/F17A17_6 [Arabidopsis thaliana]	GO:0044271//nitrogen compound biosynthetic process;GO:0010038//response to metal ion;GO:0019759
Unigene30043	Peroxidase 66 OS=Arabidopsis thaliana GN=PER66 PE=2 SV=1	peroxidase [Arabidopsis lyrata subsp. lyrata] >gi|297311715|gb|EFH42139.1| peroxidase [Arabidopsis lyrata subsp. lyrata]	GO:0008152//metabolic process;GO:0006950//response to stress
Unigene30090	--	DNAJ heat shock N-terminal domain-containing protein [Arabidopsis thaliana] >gi|28416701|gb|AAO42881.1| At4g02100 [Arabidopsis thaliana]	GO:0044267//cellular protein metabolic process;GO:0050896//response to stimulus
Unigene30094	Phospholipase D epsilon OS=Arabidopsis thaliana GN=PLDEPSILON PE=2 SV=1	Phospholipase D/Transphosphatidylase; C2 calcium/lipid-binding region, CaLB [Medicago truncatula]	GO:0006644//phospholipid metabolic process;GO:0009267//cellular response to starvation;GO:0040007//growth;GO:0048513//organ development;GO:0006808//regulation of nitrogen utilization
Unigene30112	--	Os12g0582800 [Oryza sativa Japonica Group] >gi|113649649|dbj|BAF30161.1| Os12g0582800 [Oryza sativa Japonica Group]	GO:0050896//response to stimulus
Unigene30121	Cellulose synthase A catalytic subunit 4 [UDP-forming] OS=Arabidopsis thaliana GN=CESA4 PE=1 SV=1	cellulose synthase [Populus trichocarpa] >gi|222843582|gb|EEE81129.1| cellulose synthase [Populus trichocarpa]	GO:0006952//defense response;GO:0000160//two-component signal transduction system (phosphorelay);GO:0045229//external encapsulating structure organization;GO:0009250//glucan biosynthetic process;GO:0042545//cell wall modification;GO:0009832//plant-type cell wall biogenesis
Unigene30128	(+)-neomenthol dehydrogenase OS=Arabidopsis thaliana GN=SDR1 PE=1 SV=1	short-chain dehydrogenase/reductase (SDR) family protein [Arabidopsis thaliana] >gi|75311801|sp|Q9M2E2.1|SDR1_ARATH RecName: Full=(+)-neomenthol dehydrogenase; AltName: Full=Menthone:neomenthol reductase; AltName: Full=Short-chain dehydrogenase/reductase 1; Short=AtSDR1	GO:0008152//metabolic process;GO:0006950//response to stress
Unigene30165	Probable NADP-dependent oxidoreductase P1 OS=Arabidopsis thaliana GN=P1 PE=1 SV=1	NADP-dependent oxidoreductase P2 [Zea mays] >gi|195612186|gb|ACG27923.1| NADP-dependent oxidoreductase P2 [Zea mays]	GO:0006950//response to stress;GO:0008152//metabolic process;GO:0010038//response to metal ion
Unigene30170	Tyrosine-sulfated glycopeptide receptor 1 OS=Arabidopsis thaliana GN=PSYR1 PE=2 SV=1	receptor kinase [Gossypium barbadense]	GO:0006950//response to stress
Unigene30256	Alpha-xylosidase OS=Arabidopsis thaliana GN=XYL1 PE=1 SV=1	alpha-glucosidase [Solanum tuberosum]	GO:0000272//polysaccharide catabolic process;GO:0010038//response to metal ion
Unigene30275	Inositol monophosphatase 3 OS=Solanum lycopersicum GN=IMP3 PE=2 SV=1	L-galactose-1-phosphate phosphatase [Prunus persica]	GO:0019852//L-ascorbic acid metabolic process;GO:0006020//inositol metabolic process;GO:0006950//response to stress
Unigene30284	--	TRFL10 (TRF-LIKE 10); DNA binding [Arabidopsis thaliana]	GO:0009719//response to endogenous stimulus;GO:0010033//response to organic substance
Unigene30289	Phosphoribosylaminoimidazole-succinocarboxamide synthase, chloroplastic (Fragment) OS=Vigna aconitifolia GN=PUR7 PE=2 SV=1	SAICAR synthetase [Nicotiana tabacum]	GO:0009725//response to hormone stimulus;GO:0006163//purine nucleotide metabolic process;GO:0006464//protein modification process
Unigene30317	--	ring zinc finger protein [Artemisia desertorum]	GO:0006952//defense response;GO:0016567//protein ubiquitination
Unigene30362	ADIPOR-like receptor CG5315 OS=Drosophila melanogaster GN=CG5315 PE=1 SV=2	Hly-III related proteins [Medicago truncatula]	GO:0006970//response to osmotic stress;GO:0009719//response to endogenous stimulus;GO:0034285
Unigene30372	Respiratory burst oxidase homolog protein C OS=Solanum tuberosum GN=RBOHC PE=1 SV=2	whitefly-induced gp91-phox [Solanum lycopersicum] >gi|8131890|gb|AAF73124.1|AF148534_1 whitefly-induced gp91-phox [Solanum lycopersicum]	GO:0010033//response to organic substance;GO:0006950//response to stress;GO:0009913//epidermal cell differentiation
Unigene30373	Ferrochelatase-1, chloroplastic OS=Oryza sativa subsp. japonica GN=Os09g0297000 PE=2 SV=1	Os09g0297000 [Oryza sativa Japonica Group] >gi|75322957|sp|Q69TB1.1|HEMH1_ORYSJ RecName: Full=Ferrochelatase-1, chloroplastic; AltName: Full=Ferrochelatase I; AltName: Full=Protoheme ferro-lyase 1; AltName: Full=Heme synthase 1; Flags: Precursor >gi|113631036|dbj|BAF24717.1| Os09g0297000 [Oryza sativa Japonica Group]	GO:0006779//porphyrin biosynthetic process;GO:0006950//response to stress
Unigene30388	Beta-glucosidase-like SFR2, chloroplastic OS=Arabidopsis thaliana GN=SFR2 PE=1 SV=1	SFR2 (SENSITIVE TO FREEZING 2); beta-glucosidase/ hydrolase, hydrolyzing O-glycosyl compounds [Arabidopsis thaliana]	GO:0009409//response to cold;GO:0044238//primary metabolic process
Unigene30392	Geranylgeranyl transferase type-1 subunit beta OS=Mus musculus GN=Pggt1b PE=2 SV=1	geranylgeranyltransferase type I beta subunit [Catharanthus roseus]	GO:0018342//protein prenylation;GO:0009738//abscisic acid mediated signaling pathway;GO:0006950//response to stress
Unigene30404	Systemin receptor SR160 OS=Solanum peruvianum PE=1 SV=1	brassinosteroid insensitive 1 [Nicotiana tabacum]	GO:0009908//flower development;GO:0048513//organ development;GO:0048869//cellular developmental process;GO:0065007//biological regulation;GO:0048646//anatomical structure formation involved in morphogenesis;GO:0009725//response to hormone stimulus
Unigene30414	Peptide transporter PTR1 OS=Arabidopsis thaliana GN=PTR1 PE=2 SV=1	TGF-beta receptor, type I/II extracellular region [Medicago truncatula]	GO:0051707//response to other organism
Unigene30442	Salt tolerance protein OS=Arabidopsis thaliana GN=STO PE=1 SV=1	zinc finger B-box protein [Solanum sogarandinum]	GO:0010468//regulation of gene expression;GO:0006970//response to osmotic stress;GO:0009639//response to red or far red light
Unigene30446	Sugar transport protein 1 OS=Arabidopsis thaliana GN=STP1 PE=1 SV=2	monosaccharide transporter 2 [Olea europaea]	GO:0009725//response to hormone stimulus;GO:0016049//cell growth;GO:0006810//transport
Unigene30458	Pathogenesis-related protein 5 OS=Arabidopsis thaliana GN=At1g75040 PE=1 SV=1	thaumatin-like protein [Cestrum elegans]	GO:0009411//response to UV;GO:0010038//response to metal ion;GO:0009718//anthocyanin biosynthetic process;GO:0009814//defense response, incompatible interaction
Unigene30476	E3 ubiquitin-protein ligase RNF181 OS=Xenopus tropicalis GN=rnf181 PE=2 SV=1	zinc finger family protein [Arabidopsis lyrata subsp. lyrata] >gi|297319859|gb|EFH50281.1| zinc finger family protein [Arabidopsis lyrata subsp. lyrata]	GO:0032446//protein modification by small protein conjugation;GO:0009738//abscisic acid mediated signaling pathway
Unigene30496	--	tetracycline transporter [Arabidopsis thaliana] >gi|79322376|ref|NP_001031360.1| tetracycline transporter [Arabidopsis thaliana]	GO:0015850//organic alcohol transport;GO:0042221//response to chemical stimulus
Unigene30516	Probable cyclic nucleotide-gated ion channel 20, chloroplastic OS=Arabidopsis thaliana GN=CNGC20 PE=2 SV=1	cyclic nucleotide-gated channel [Populus trichocarpa] >gi|222869985|gb|EEF07116.1| cyclic nucleotide-gated channel [Populus trichocarpa]	GO:0051707//response to other organism
Unigene30553	Sulfate transporter 1.3 OS=Arabidopsis thaliana GN=SULTR1;3 PE=2 SV=1	F2E2.22 [Arabidopsis lyrata subsp. lyrata] >gi|297336336|gb|EFH66753.1| F2E2.22 [Arabidopsis lyrata subsp. lyrata]	GO:0015698//inorganic anion transport;GO:0009267//cellular response to starvation
Unigene30579	SNAP25 homologous protein SNAP33 OS=Arabidopsis thaliana GN=SNAP33 PE=1 SV=1	synaptosomal-associated protein 30 [Arabidopsis lyrata subsp. lyrata] >gi|297335868|gb|EFH66285.1| synaptosomal-associated protein 30 [Arabidopsis lyrata subsp. lyrata]	GO:0009605//response to external stimulus;GO:0016044//membrane organization;GO:0009607//response to biotic stimulus;GO:0033205//cytokinesis during cell cycle;GO:0006810//transport
Unigene30681	Calcium/calmodulin-dependent serine/threonine-protein kinase OS=Malus domestica PE=2 SV=1	CCaMK [Petunia x hybrida]	GO:0006468//protein amino acid phosphorylation;GO:0051707//response to other organism
Unigene30683	Abscisic acid receptor PYL12 OS=Arabidopsis thaliana GN=PYL12 PE=1 SV=1	Bet v I allergen family protein [Arabidopsis thaliana] >gi|75170957|sp|Q9FJ49.1|PYL12_ARATH RecName: Full=Abscisic acid receptor PYL12; AltName: Full=PYR1-like protein 12; AltName: Full=Regulatory components of ABA receptor 6	GO:0009755//hormone-mediated signaling pathway
Unigene30684	Methyltransferase-like protein 2 OS=Arabidopsis thaliana GN=At1g19340 PE=2 SV=1	RecName: Full=Methyltransferase-like protein 2	GO:0006730//one-carbon metabolic process;GO:0006281//DNA repair
Unigene30718	--	At1g29690/F15D2_24 [Arabidopsis thaliana]	GO:0010038//response to metal ion;GO:0052482;GO:0043043//peptide biosynthetic process;GO:0002376//immune system process;GO:0019762//glucosinolate catabolic process;GO:0009699//phenylpropanoid biosynthetic process
Unigene30740	Peptide transporter PTR3-B OS=Arabidopsis thaliana GN=PTR3-B PE=2 SV=1	proton-dependent oligopeptide transport (POT) family protein [Arabidopsis thaliana]	GO:0015698//inorganic anion transport;GO:0015833//peptide transport;GO:0009268//response to pH;GO:0051707//response to other organism
Unigene30741	--	tetratricopeptide repeat (TPR)-containing protein [Arabidopsis thaliana] >gi|109946435|gb|ABG48396.1| At1g56090 [Arabidopsis thaliana]	GO:0050896//response to stimulus
Unigene30751	Glutamate receptor 3.2 OS=Arabidopsis thaliana GN=GLR3.2 PE=1 SV=2	GLUR2 (GLUTAMATE RECEPTOR 2); intracellular ligand-gated ion channel [Arabidopsis thaliana] >gi|42573179|ref|NP_974686.1| GLUR2 (GLUTAMATE RECEPTOR 2); intracellular ligand-gated ion channel [Arabidopsis thaliana] >gi|41017224|sp|Q93YT1.2|GLR32_ARATH RecName: Full=Glutamate receptor 3.2; Short=AtGluR2; AltName: Full=Ligand-gated ion channel 3.2; Flags: Precursor	GO:0009314//response to radiation;GO:0006810//transport;GO:0006875//cellular metal ion homeostasis
Unigene30752	RNA polymerase II C-terminal domain phosphatase-like 2 OS=Arabidopsis thaliana GN=CPL2 PE=1 SV=2	CPL2; double-stranded RNA binding / phosphatase [Arabidopsis thaliana] >gi|49175307|gb|AAT52023.1| C-terminal domain phosphatase-like 2 [Arabidopsis thaliana]	GO:0009987//cellular process;GO:0050896//response to stimulus
Unigene30781	Proteinase inhibitor OS=Linum usitatissimum PE=1 SV=1	proteinase inhibitor [Jatropha curcas]	GO:0006952//defense response
Unigene30783	ABC transporter G family member 15 OS=Arabidopsis thaliana GN=ABCG15 PE=2 SV=2	white-brown-complex ABC transporter family [Populus trichocarpa] >gi|222850491|gb|EEE88038.1| white-brown-complex ABC transporter family [Populus trichocarpa]	GO:0006633//fatty acid biosynthetic process;GO:0009725//response to hormone stimulus;GO:0006970//response to osmotic stress
Unigene30793	Peroxidase 10 OS=Arabidopsis thaliana GN=PER10 PE=1 SV=1	RecName: Full=Peroxidase 10; Short=Atperox P10; AltName: Full=ATP5a; Flags: Precursor >gi|10120418|gb|AAG13043.1|AC011807_2 peroxidase ATP5a [Arabidopsis thaliana] >gi|30017315|gb|AAP12891.1| At1g49570 [Arabidopsis thaliana]	GO:0008152//metabolic process;GO:0006950//response to stress
Unigene30815	--	dsRNA-binding protein [Brassica oleracea var. gongylodes] >gi|27262839|emb|CAD59428.1| dsRNA-binding protein [Brassica oleracea var. gemmifera]	GO:0006379//mRNA cleavage;GO:0009725//response to hormone stimulus;GO:0030422//production of siRNA involved in RNA interference;GO:0035195//gene silencing by miRNA
Unigene30818	Protein FAR-RED IMPAIRED RESPONSE 1 OS=Arabidopsis thaliana GN=FAR1 PE=1 SV=1	FAR1 (FAR-RED IMPAIRED RESPONSE 1); transcription activator/ transcription factor [Arabidopsis thaliana] >gi|75213095|sp|Q9SWG3.1|FAR1_ARATH RecName: Full=Protein FAR-RED IMPAIRED RESPONSE 1 >gi|5764395|gb|AAD51282.1|AF159587_1 far-red impaired response protein [Arabidopsis thaliana]	GO:0006631//fatty acid metabolic process;GO:0007602//phototransduction;GO:0048511//rhythmic process;GO:0006970//response to osmotic stress;GO:0010017//red or far red light signaling pathway
Unigene30842	--	VHA-A1 [Arabidopsis lyrata subsp. lyrata] >gi|297325000|gb|EFH55420.1| VHA-A1 [Arabidopsis lyrata subsp. lyrata]	GO:0009651//response to salt stress;GO:0031667//response to nutrient levels;GO:0006754//ATP biosynthetic process
Unigene30910	--	MYB protein [Malus hybrid cultivar]	GO:0009267//cellular response to starvation;GO:0010468//regulation of gene expression;GO:0006351//transcription, DNA-dependent;GO:0009685;GO:0010033//response to organic substance
Unigene30911	Pentatricopeptide repeat-containing protein At2g32230, mitochondrial OS=Arabidopsis thaliana GN=At2g32230 PE=2 SV=1	antiporter/ drug transporter/ transporter [Zea mays] >gi|195612160|gb|ACG27910.1| antiporter/ drug transporter/ transporter [Zea mays]	GO:0015893//drug transport
Unigene30913	--	pathogenesis-related thaumatin family protein [Arabidopsis thaliana] >gi|12323299|gb|AAG51631.1|AC012193_13 thaumatin-like protein; 12104-13574 [Arabidopsis thaliana]	GO:0009607//response to biotic stimulus
Unigene30916	--	REV1; DNA-directed DNA polymerase [Arabidopsis thaliana] >gi|125656400|gb|ABN48548.1| polymerase ATREV1-1105 [Arabidopsis thaliana]	GO:0006260//DNA replication;GO:0033554//cellular response to stress;GO:0009411//response to UV
Unigene30932	--	UVI4 (UV-B-INSENSITIVE 4) [Arabidopsis thaliana] >gi|28950705|gb|AAO63276.1| At2g42260 [Arabidopsis thaliana]	GO:0009411//response to UV;GO:0022402//cell cycle process;GO:0006261//DNA-dependent DNA replication;GO:0000904//cell morphogenesis involved in differentiation
Unigene3109	Selenium-binding protein 1-B OS=Xenopus laevis GN=selenbp1-b PE=2 SV=1	selenium-binding protein [Zea mays]	GO:0006790//sulfur metabolic process;GO:0010269//response to selenium ion;GO:0000741//karyogamy;GO:0000302//response to reactive oxygen species
Unigene3132	Probable DNA repair protein RAD23 OS=Oryza sativa subsp. japonica GN=RAD23 PE=1 SV=2	RAD23; damaged DNA binding [Arabidopsis thaliana]	GO:0006511//ubiquitin-dependent protein catabolic process;GO:0006281//DNA repair
Unigene3143	Serrate RNA effector molecule OS=Arabidopsis thaliana GN=SE PE=1 SV=2	Os06g0698859 [Oryza sativa Japonica Group] >gi|255677364|dbj|BAH93707.1| Os06g0698859 [Oryza sativa Japonica Group]	GO:0009955//adaxial/abaxial pattern formation;GO:0035196//production of miRNAs involved in gene silencing by miRNA;GO:0048513//organ development;GO:0030422//production of siRNA involved in RNA interference;GO:0006325//chromatin organization
Unigene3144	Dicer-like protein 4 OS=Arabidopsis thaliana GN=DCL4 PE=1 SV=1	DCL4 (DICER-LIKE 4); RNA binding / protein binding / ribonuclease III [Arabidopsis thaliana] >gi|73672051|gb|AAZ80387.1| dicer-like 4 [Arabidopsis thaliana]	GO:0006259//DNA metabolic process;GO:0045087//innate immune response;GO:0009791//post-embryonic development;GO:0030422//production of siRNA involved in RNA interference;GO:0002252;GO:0035195//gene silencing by miRNA
Unigene31442	--	POLH (Y-FAMILT DNA POLYMERASE H); DNA-directed DNA polymerase [Arabidopsis thaliana]	GO:0019985//translesion synthesis;GO:0009411//response to UV
Unigene31444	Uncharacterized protein At5g12080 OS=Arabidopsis thaliana GN=At5g12080 PE=1 SV=1	AT5G12080-like protein [Neslia paniculata]	GO:0009612//response to mechanical stimulus
Unigene31487	Uncharacterized protein At1g66480 OS=Arabidopsis thaliana GN=At1g66480 PE=1 SV=1	Hypothetical protein [Arabidopsis thaliana] >gi|45752738|gb|AAS76267.1| At1g71015 [Arabidopsis thaliana]	GO:0009416//response to light stimulus;GO:0009902//chloroplast relocation
Unigene31554	CBL-interacting serine/threonine-protein kinase 25 OS=Arabidopsis thaliana GN=CIPK25 PE=2 SV=1	CBL-interacting protein kinase 15 [Vitis vinifera]	GO:0006952//defense response;GO:0006464//protein modification process
Unigene31555	Limkain-b1 OS=Mus musculus GN=Lkap PE=1 SV=2	At2g15560 [Arabidopsis thaliana]	GO:0006950//response to stress
Unigene31600	NADP-dependent glyceraldehyde-3-phosphate dehydrogenase OS=Nicotiana plumbaginifolia GN=GAPN PE=2 SV=1	RecName: Full=NADP-dependent glyceraldehyde-3-phosphate dehydrogenase; AltName: Full=Non-phosphorylating glyceraldehyde 3-phosphate dehydrogenase; AltName: Full=Glyceraldehyde-3-phosphate dehydrogenase [NADP+]; AltName: Full=Triosephosphate dehydrogenase >gi|1842115|gb|AAB47571.1| non-phosphorylating glyceraldehyde dehydrogenase [Nicotiana plumbaginifolia]	GO:0008152//metabolic process;GO:0050896//response to stimulus
Unigene31641	Protein FAR1-RELATED SEQUENCE 5 OS=Arabidopsis thaliana GN=FRS5 PE=2 SV=1	FRS5 (FAR1-related sequence 5); zinc ion binding [Arabidopsis thaliana] >gi|75213627|sp|Q9SZL8.1|FRS5_ARATH RecName: Full=Protein FAR1-RELATED SEQUENCE 5	GO:0009416//response to light stimulus
Unigene3167	Sugar carrier protein C OS=Ricinus communis GN=STC PE=2 SV=1	hexose transporter [Vitis vinifera]	GO:0009725//response to hormone stimulus;GO:0016049//cell growth;GO:0006810//transport;GO:0008152//metabolic process
Unigene31676	--	heat-intolerant 1 [Arabidopsis lyrata subsp. lyrata] >gi|297340099|gb|EFH70516.1| heat-intolerant 1 [Arabidopsis lyrata subsp. lyrata]	GO:0006950//response to stress;GO:0006810//transport
Unigene31680	--	PREDICTED: hypothetical protein [Vitis vinifera]	GO:0009743//response to carbohydrate stimulus;GO:0006351//transcription, DNA-dependent
Unigene31696	Phytochrome E OS=Ipomoea nil GN=PHYE PE=2 SV=1	RecName: Full=Phytochrome E >gi|1145714|gb|AAA84970.1| phytochrome E [Ipomoea nil]	GO:0006468//protein amino acid phosphorylation;GO:0010468//regulation of gene expression;GO:0007602//phototransduction;GO:0006351//transcription, DNA-dependent;GO:0050877//neurological system process
Unigene31699	--	kinase [Arabidopsis lyrata subsp. lyrata] >gi|297326417|gb|EFH56837.1| kinase [Arabidopsis lyrata subsp. lyrata]	GO:0050896//response to stimulus;GO:0006464//protein modification process
Unigene31701	Probable polyadenylate-binding protein At2g36660 OS=Arabidopsis thaliana GN=At2g36660 PE=2 SV=1	PAB6 (POLY(A) BINDING PROTEIN 6); RNA binding / translation initiation factor [Arabidopsis thaliana] >gi|2062166|gb|AAB63640.1| poly(A)-binding protein isolog [Arabidopsis thaliana] >gi|9279720|dbj|BAB01277.1| poly(A) binding protein-like [Arabidopsis thaliana]	GO:0016070//RNA metabolic process;GO:0006970//response to osmotic stress;GO:0006412//translation
Unigene3171	Glutathione S-transferase OS=Hyoscyamus muticus PE=1 SV=1	RecName: Full=Glutathione S-transferase; AltName: Full=GST class-phi; AltName: Full=25 kDa auxin-binding protein >gi|860956|emb|CAA55039.1| glutathione transferase [Hyoscyamus muticus]	GO:0010038//response to metal ion;GO:0006970//response to osmotic stress;GO:0009404//toxin metabolic process;GO:0050832//defense response to fungus
Unigene31741	Protein TRANSPARENT TESTA 12 OS=Arabidopsis thaliana GN=TT12 PE=2 SV=1	mate efflux family protein [Arabidopsis lyrata subsp. lyrata] >gi|297308337|gb|EFH38933.1| mate efflux family protein [Arabidopsis lyrata subsp. lyrata]	GO:0015893//drug transport
Unigene31754	NAC domain-containing protein 21/22 OS=Arabidopsis thaliana GN=NAC021 PE=1 SV=2	NAC1; transcription factor [Arabidopsis thaliana] >gi|29028858|gb|AAO64808.1| At1g56010 [Arabidopsis thaliana] >gi|110736646|dbj|BAF00287.1| NAC1 [Arabidopsis thaliana]	GO:0010468//regulation of gene expression;GO:0009755//hormone-mediated signaling pathway;GO:0003006//reproductive developmental process;GO:0048528//post-embryonic root development
Unigene31757	Cell cycle checkpoint protein RAD17 OS=Arabidopsis thaliana GN=RAD17 PE=2 SV=1	ATRAD17 (ARABIDOPSIS THALIANA RADIATION SENSITIVE) [Arabidopsis thaliana] >gi|55976607|sp|Q9MBA3.1|RAD17_ARATH RecName: Full=Cell cycle checkpoint protein RAD17; Short=AtRAD17; AltName: Full=Radiation-sensitive protein 17 >gi|6855472|dbj|BAA90479.1| AtRAD17 [Arabidopsis thaliana] >gi|10177128|dbj|BAB10418.1| AtRAD17 [Arabidopsis thaliana]	GO:0006281//DNA repair
Unigene31761	Protein CUP-SHAPED COTYLEDON 2 OS=Arabidopsis thaliana GN=NAC098 PE=1 SV=1	ANAC059/ATNAC3 [Arabidopsis lyrata subsp. lyrata] >gi|297321324|gb|EFH51745.1| ANAC059/ATNAC3 [Arabidopsis lyrata subsp. lyrata]	GO:0010260//organ senescence;GO:0010468//regulation of gene expression;GO:0006970//response to osmotic stress
Unigene31772	3-ketoacyl-CoA synthase 11 OS=Arabidopsis thaliana GN=KCS11 PE=1 SV=1	beta-ketoacyl-CoA synthase [Gossypium hirsutum]	GO:0009314//response to radiation;GO:0006950//response to stress;GO:0006631//fatty acid metabolic process
Unigene31810	Vacuolar cation/proton exchanger 3 OS=Arabidopsis thaliana GN=CAX3 PE=1 SV=1	CAX [Suaeda salsa]	GO:0051707//response to other organism;GO:0010038//response to metal ion;GO:0015672//monovalent inorganic cation transport;GO:0009409//response to cold;GO:0006875//cellular metal ion homeostasis;GO:0006970//response to osmotic stress;GO:0030005;GO:0044237//cellular metabolic process
Unigene31823	ATP-dependent DNA helicase Q4 OS=Mus musculus GN=Recql4 PE=2 SV=2	helicase [Arabidopsis thaliana]	GO:0009414//response to water deprivation
Unigene31824	(+)-neomenthol dehydrogenase OS=Arabidopsis thaliana GN=SDR1 PE=1 SV=1	short-chain dehydrogenase/reductase family protein [Arabidopsis lyrata subsp. lyrata] >gi|297322437|gb|EFH52858.1| short-chain dehydrogenase/reductase family protein [Arabidopsis lyrata subsp. lyrata]	GO:0008152//metabolic process;GO:0006950//response to stress
Unigene31839	Transcription factor MYB21 OS=Arabidopsis thaliana GN=MYB21 PE=1 SV=1	MYB protein [Malus hybrid cultivar]	GO:0009267//cellular response to starvation;GO:0010468//regulation of gene expression;GO:0006351//transcription, DNA-dependent;GO:0009685;GO:0010033//response to organic substance
Unigene31855	Disease resistance protein RGA2 OS=Solanum bulbocastanum GN=RGA2 PE=1 SV=1	NBS-LRR resistance protein [Solanum bulbocastanum]	GO:0012501//programmed cell death;GO:0006950//response to stress
Unigene3186	--	AT2G20360 [Arabidopsis thaliana]	GO:0006970//response to osmotic stress;GO:0008152//metabolic process
Unigene3187	Adenosine kinase 1 OS=Arabidopsis thaliana GN=ADK1 PE=1 SV=1	adenosine kinase isoform 1S [Nicotiana tabacum]	GO:0006166//purine ribonucleoside salvage;GO:0010038//response to metal ion;GO:0034285
Unigene31875	Hexokinase-1 OS=Arabidopsis thaliana GN=HXK1 PE=1 SV=2	hexokinase 1 [Cucumis melo]	GO:0008219//cell death;GO:0009757//hexose mediated signaling;GO:0019320//hexose catabolic process
Unigene31939	U-box domain-containing protein 35 OS=Arabidopsis thaliana GN=PUB35 PE=1 SV=2	Similar to protein kinases [Arabidopsis thaliana]	GO:0050896//response to stimulus;GO:0006464//protein modification process
Unigene31964	Mycosubtilin synthase subunit A OS=Bacillus subtilis GN=mycA PE=3 SV=1	OSIGBa0135C13.1 [Oryza sativa (indica cultivar-group)]	GO:0008152//metabolic process;GO:0006950//response to stress
Unigene3197	Heat shock factor-binding protein 1 OS=Pongo abelii GN=HSBP1 PE=3 SV=1	At4g15810 [Arabidopsis thaliana]	GO:0050896//response to stimulus
Unigene31982	Chaperone protein dnaJ 8, chloroplastic OS=Arabidopsis thaliana GN=ATJ8 PE=2 SV=1	heat shock protein binding [Arabidopsis thaliana]	GO:0050896//response to stimulus
Unigene32035	Probable glutathione S-transferase GSTU6 OS=Oryza sativa subsp. japonica GN=GSTU6 PE=2 SV=2	glutathione S-transferase 1 [Diospyros kaki]	GO:0009404//toxin metabolic process
Unigene32062	Protein argonaute 4A OS=Oryza sativa subsp. japonica GN=AGO4A PE=2 SV=1	argonaute protein group [Populus trichocarpa] >gi|222854819|gb|EEE92366.1| argonaute protein group [Populus trichocarpa]	GO:0016246//RNA interference;GO:0006305;GO:0042742//defense response to bacterium;GO:0006342//chromatin silencing;GO:0034968
Unigene32067	Guanine nucleotide-binding protein alpha-1 subunit OS=Glycine max GN=GPA1 PE=2 SV=1	extra-large G-protein [Arabidopsis thaliana]	GO:0009725//response to hormone stimulus;GO:0007166//cell surface receptor linked signal transduction;GO:0009746;GO:0034285
Unigene32068	Ent-kaurene oxidase OS=Arabidopsis thaliana GN=KO1 PE=1 SV=2	ent-kaurene oxidase 2 [Lactuca sativa]	GO:0010476//gibberellin mediated signaling pathway;GO:0009685;GO:0033331
Unigene32147	Systemin receptor SR160 OS=Solanum peruvianum PE=1 SV=1	BRI1 protein [Solanum pimpinellifolium]	GO:0009908//flower development;GO:0009720//detection of hormone stimulus;GO:0048827//phyllome development;GO:0048878//chemical homeostasis;GO:0009411//response to UV;GO:0010208//pollen wall assembly;GO:0043401
Unigene32157	DNA excision repair protein ERCC-8 OS=Homo sapiens GN=ERCC8 PE=1 SV=1	ATCSA-1 [Arabidopsis lyrata subsp. lyrata] >gi|297339333|gb|EFH69750.1| ATCSA-1 [Arabidopsis lyrata subsp. lyrata]	GO:0006259//DNA metabolic process;GO:0009411//response to UV
Unigene32159	Tyrosine decarboxylase 1 OS=Arabidopsis thaliana GN=ELI5 PE=2 SV=1	tryptophan decarboxylase [Capsicum annuum]	GO:0006519//cellular amino acid and derivative metabolic process;GO:0006950//response to stress;GO:0043436
Unigene32165	--	DNA-binding protein [Catharanthus roseus]	GO:0009725//response to hormone stimulus
Unigene3218	--	RUS1 (ROOT UVB SENSITIVE 1) [Arabidopsis thaliana]	GO:0009411//response to UV
Unigene32183	Pleiotropic drug resistance protein 6 OS=Oryza sativa subsp. japonica GN=PDR6 PE=2 SV=3	PREDICTED: similar to ATPDR4/PDR4 (PLEIOTROPIC DRUG RESISTANCE 4); ATPase, coupled to transmembrane movement of substances [Vitis vinifera]	GO:0015893//drug transport
Unigene3219	Auxin-responsive protein IAA26 OS=Arabidopsis thaliana GN=IAA26 PE=2 SV=2	indole-3-acetic acid inducible 26 [Arabidopsis thaliana]	GO:0009718//anthocyanin biosynthetic process;GO:0010468//regulation of gene expression;GO:0010182//sugar mediated signaling pathway;GO:0006350//transcription;GO:0006970//response to osmotic stress;GO:0006801//superoxide metabolic process;GO:0009725//response to hormone stimulus
Unigene32194	Nitrate/chlorate transporter OS=Arabidopsis thaliana GN=CHL1 PE=1 SV=1	NRT1.1; nitrate transmembrane transporter/ transporter [Arabidopsis thaliana] >gi|544018|sp|Q05085.1|CHL1_ARATH RecName: Full=Nitrate/chlorate transporter >gi|166668|gb|AAA32770.1| CHL1 [Arabidopsis thaliana] >gi|3157921|gb|AAC17604.1| Identical to nitrate/chlorate transporter cDNA gb|L10357 from A. thaliana. ESTs gb|H37533 and gb|R29790, gb|T46117, gb|T46068, gb|T75688, gb|R29817, gb|R29862, gb|…	GO:0006412//translation;GO:0010035//response to inorganic substance;GO:0015833//peptide transport;GO:0015698//inorganic anion transport;GO:0006950//response to stress
Unigene32205	Protein TRANSPARENT TESTA 12 OS=Arabidopsis thaliana GN=TT12 PE=2 SV=1	mate efflux family protein [Arabidopsis lyrata subsp. lyrata] >gi|297314647|gb|EFH45070.1| mate efflux family protein [Arabidopsis lyrata subsp. lyrata]	GO:0015893//drug transport;GO:0051707//response to other organism
Unigene32211	Protein TRANSPARENT TESTA 12 OS=Arabidopsis thaliana GN=TT12 PE=2 SV=1	AT5g65380/MNA5_11 [Arabidopsis thaliana] >gi|23506079|gb|AAN28899.1| At5g65380/MNA5_11 [Arabidopsis thaliana]	GO:0015893//drug transport;GO:0003006//reproductive developmental process
Unigene32219	--	Os01g0685900 [Oryza sativa Japonica Group] >gi|56784993|dbj|BAD82523.1| microtubule-associated protein-like [Oryza sativa Japonica Group] >gi|113533432|dbj|BAF05815.1| Os01g0685900 [Oryza sativa Japonica Group]	GO:0051707//response to other organism;GO:0031109//microtubule polymerization or depolymerization;GO:0048285//organelle fission;GO:0052093
Unigene32233	--	stylish 1-2 [Brassica rapa subsp. pekinensis]	GO:0048438//floral whorl development;GO:0010476//gibberellin mediated signaling pathway
Unigene32250	Elongation factor Tu, mitochondrial OS=Arabidopsis thaliana GN=TUFA PE=1 SV=1	mitochondrial elongation factor Tu [Catharanthus roseus]	GO:0006412//translation;GO:0010038//response to metal ion
Unigene32283	Pleiotropic drug resistance protein 1 OS=Nicotiana tabacum GN=PDR1 PE=2 SV=1	pleiotropic drug resistance protein [Cucumis sativus]	GO:0051234//establishment of localization;GO:0006950//response to stress
Unigene32292	--	RIC7 (ROP-INTERACTIVE CRIB MOTIF-CONTAINING PROTEIN 7); protein binding [Arabidopsis thaliana]	GO:0009314//response to radiation;GO:0000904//cell morphogenesis involved in differentiation
Unigene32322	Disease resistance protein RGA2 OS=Solanum bulbocastanum GN=RGA2 PE=1 SV=1	cc-nbs-lrr resistance protein [Populus trichocarpa] >gi|222847180|gb|EEE84727.1| cc-nbs-lrr resistance protein [Populus trichocarpa]	GO:0006950//response to stress;GO:0009987//cellular process
Unigene32364	Homeobox-leucine zipper protein ANTHOCYANINLESS 2 OS=Arabidopsis thaliana GN=ANL2 PE=2 SV=1	cutin deficient 2 [Solanum lycopersicum]	GO:0010468//regulation of gene expression;GO:0043479;GO:0048513//organ development;GO:0006351//transcription, DNA-dependent
Unigene32407	Glycerol-3-phosphate dehydrogenase [NAD(P)+] OS=Desulfovibrio magneticus (strain ATCC 700980 / DSM 13731 / RS-1) GN=gpsA PE=3 SV=1	GLY1; glycerol-3-phosphate dehydrogenase (NAD+) [Arabidopsis thaliana]	GO:0006644//phospholipid metabolic process;GO:0008610//lipid biosynthetic process;GO:0006072//glycerol-3-phosphate metabolic process;GO:0009814//defense response, incompatible interaction
Unigene3245	BTB/POZ domain-containing protein At5g48800 OS=Arabidopsis thaliana GN=At5g48800 PE=1 SV=1	phototropic-responsive NPH3 family protein [Arabidopsis lyrata subsp. lyrata] >gi|297309759|gb|EFH40183.1| phototropic-responsive NPH3 family protein [Arabidopsis lyrata subsp. lyrata]	GO:0009314//response to radiation;GO:0000904//cell morphogenesis involved in differentiation
Unigene32452	Mediator of RNA polymerase II transcription subunit 25 OS=Xenopus laevis GN=med25 PE=2 SV=1	PFT1 (PHYTOCHROME AND FLOWERING TIME 1); transcription coactivator [Arabidopsis thaliana] >gi|32478899|gb|AAO39425.1| phytochrome and flowering time 1 protein [Arabidopsis thaliana]	GO:0006952//defense response;GO:0009908//flower development;GO:0007602//phototransduction;GO:0009639//response to red or far red light;GO:0010557//positive regulation of macromolecule biosynthetic process
Unigene3247	Uncharacterized GTP-binding protein At5g64813 OS=Arabidopsis thaliana GN=At5g64813 PE=1 SV=1	LIP1 (Light Insensitive Period1); GTPase [Arabidopsis thaliana] >gi|29839609|sp|Q9C5J9.1|Y5483_ARATH RecName: Full=Uncharacterized GTP-binding protein At5g64813	GO:0000273//lipoic acid metabolic process;GO:0006544//glycine metabolic process;GO:0007623//circadian rhythm;GO:0006351//transcription, DNA-dependent;GO:0009639//response to red or far red light
Unigene32477	Transcription factor BIM1 OS=Arabidopsis thaliana GN=BIM1 PE=1 SV=2	BIM1; DNA binding / protein binding / transcription factor [Arabidopsis thaliana] >gi|209572593|sp|Q9LEZ3.2|BIM1_ARATH RecName: Full=Transcription factor BIM1; AltName: Full=BES1-interacting Myc-like protein 1; AltName: Full=Transcription factor EN 126; AltName: Full=bHLH transcription factor bHLH046; AltName: Full=Basic helix-loop-helix protein 46; Short=bHLH 46; Short=AtbHLH46	GO:0043401
Unigene32519	Endoribonuclease Dicer homolog 3a OS=Oryza sativa subsp. japonica GN=DCL3A PE=2 SV=1	Os01g0909200 [Oryza sativa Japonica Group] >gi|75321191|sp|Q5N870.1|DCL3A_ORYSJ RecName: Full=Endoribonuclease Dicer homolog 3a; AltName: Full=Dicer-like protein 3a; Short=OsDCL3a >gi|113534679|dbj|BAF07062.1| Os01g0909200 [Oryza sativa Japonica Group]	GO:0006379//mRNA cleavage;GO:0003006//reproductive developmental process;GO:0009791//post-embryonic development;GO:0051301//cell division;GO:0030422//production of siRNA involved in RNA interference;GO:0048856//anatomical structure development;GO:0009790//embryonic development;GO:0035196//production of miRNAs involved in gene silencing by miRNA;GO:0045087//innate immune response
Unigene3259	Prohibitin OS=Rattus norvegicus GN=Phb PE=1 SV=1	prohibitin [Nicotiana tabacum]	GO:0050896//response to stimulus
Unigene3263	Serine/threonine-protein phosphatase 2A 65 kDa regulatory subunit A beta isoform OS=Arabidopsis thaliana GN=PP2AA2 PE=1 SV=2	serine/threonine-protein phosphatase 2A 65 kDa regulatory subunit Abeta isoform [Zea mays] >gi|195637192|gb|ACG38064.1| serine/threonine-protein phosphatase 2A 65 kDa regulatory subunit Abeta isoform [Zea mays]	GO:0016310//phosphorylation;GO:0010038//response to metal ion
Unigene32633	ABC transporter B family member 19 OS=Arabidopsis thaliana GN=ABCB19 PE=1 SV=1	LO4 [Solanum pennellii]	GO:0048437//floral organ development;GO:0009725//response to hormone stimulus;GO:0043479;GO:0009926//auxin polar transport;GO:0032535;GO:0009630//gravitropism;GO:0048528//post-embryonic root development;GO:0009639//response to red or far red light
Unigene32637	Eukaryotic translation initiation factor 3 subunit E-B OS=Danio rerio GN=eif3eb PE=2 SV=2	eIF3e [Arabidopsis thaliana]	GO:0006970//response to osmotic stress;GO:0009791//post-embryonic development;GO:0006351//transcription, DNA-dependent;GO:0009639//response to red or far red light
Unigene32653	Protein XAP5 CIRCADIAN TIMEKEEPER OS=Arabidopsis thaliana GN=XCT PE=1 SV=1	XAP5 family protein [Arabidopsis lyrata subsp. lyrata] >gi|297324374|gb|EFH54794.1| XAP5 family protein [Arabidopsis lyrata subsp. lyrata]	GO:0009640//photomorphogenesis;GO:0050789//regulation of biological process
Unigene32667	--	T1N15.6 [Arabidopsis thaliana] >gi|18086465|gb|AAL57686.1| At1g48450/T1N15_5 [Arabidopsis thaliana]	GO:0009411//response to UV
Unigene32730	Lectin-domain containing receptor kinase A4.2 OS=Arabidopsis thaliana GN=LECRKA4.2 PE=2 SV=1	RLK (receptor lectin kinase); kinase [Arabidopsis thaliana]	GO:0006464//protein modification process;GO:0010033//response to organic substance;GO:0007167//enzyme linked receptor protein signaling pathway
Unigene32732	U-box domain-containing protein 26 OS=Arabidopsis thaliana GN=PUB26 PE=2 SV=1	U-box domain-containing protein [Brassica rapa]	GO:0009743//response to carbohydrate stimulus;GO:0032446//protein modification by small protein conjugation
Unigene32736	Maltose excess protein 1-like, chloroplastic OS=Oryza sativa subsp. japonica GN=Os04g0602400 PE=2 SV=2	B0403H10-OSIGBa0105A11.18 [Oryza sativa (indica cultivar-group)]	GO:0005984//disaccharide metabolic process;GO:0051707//response to other organism;GO:0005982//starch metabolic process;GO:0009628//response to abiotic stimulus;GO:0032501//multicellular organismal process
Unigene32753	BTB/POZ domain-containing protein At1g30440 OS=Arabidopsis thaliana GN=At1g30440 PE=1 SV=2	protein binding / signal transducer [Arabidopsis thaliana]	GO:0009314//response to radiation
Unigene3276	Casein kinase I OS=Dictyostelium discoideum GN=cak1-1 PE=1 SV=1	Os02g0622100 [Oryza sativa Japonica Group] >gi|113536996|dbj|BAF09379.1| Os02g0622100 [Oryza sativa Japonica Group]	GO:0009888//tissue development;GO:0042445//hormone metabolic process;GO:0006796//phosphate metabolic process;GO:0048229//gametophyte development;GO:0040007//growth;GO:0000902//cell morphogenesis;GO:0009755//hormone-mediated signaling pathway;GO:0048513//organ development;GO:0006464//protein modification process
Unigene32770	Calcium-transporting ATPase 10, plasma membrane-type OS=Arabidopsis thaliana GN=ACA10 PE=1 SV=2	autoinhibited calcium ATPase [Populus trichocarpa] >gi|222854978|gb|EEE92525.1| autoinhibited calcium ATPase [Populus trichocarpa]	GO:0051707//response to other organism;GO:0009206;GO:0048513//organ development;GO:0003006//reproductive developmental process
Unigene32818	Heat stress transcription factor B-2b OS=Arabidopsis thaliana GN=HSFB2B PE=2 SV=1	HSP transcription factor [Vitis pseudoreticulata]	GO:0009743//response to carbohydrate stimulus;GO:0050794//regulation of cellular process
Unigene3283	UPF0737 protein AFP2 OS=Arabidopsis thaliana GN=AFP2 PE=1 SV=1	AFP2 (ABI FIVE BINDING PROTEIN 2) [Arabidopsis thaliana] >gi|75174856|sp|Q9LMX5.1|AFP2_ARATH RecName: Full=Ninja-family protein AFP2; AltName: Full=ABI five-binding protein 2; Short=ABI5-binding protein 2 >gi|90093290|gb|ABD85158.1| At1g13740 [Arabidopsis thaliana]	GO:0009725//response to hormone stimulus;GO:0009987//cellular process
Unigene32851	Myb family transcription factor APL OS=Arabidopsis thaliana GN=APL PE=2 SV=2	CDPK substrate protein 1 [Mesembryanthemum crystallinum]	GO:0009411//response to UV;GO:0009267//cellular response to starvation;GO:0010468//regulation of gene expression;GO:0006290//pyrimidine dimer repair
Unigene3287	TIMELESS-interacting protein OS=Bos taurus GN=TIPIN PE=2 SV=1	zinc knuckle (CCHC-type) family protein [Arabidopsis thaliana] >gi|106879191|gb|ABF82625.1| At3g02820 [Arabidopsis thaliana]	GO:0033554//cellular response to stress;GO:0045005//maintenance of fidelity during DNA-dependent DNA replication
Unigene32872	Fatty acyl-CoA reductase 3 OS=Arabidopsis thaliana GN=FAR3 PE=2 SV=1	acyl CoA reductase [Simmondsia chinensis] >gi|5020217|gb|AAD38040.1|AF149918_1 acyl CoA reductase [synthetic construct]	GO:0006633//fatty acid biosynthetic process;GO:0006970//response to osmotic stress;GO:0009555//pollen development;GO:0010017//red or far red light signaling pathway
Unigene32903	Folic acid synthesis protein fol1 OS=Pneumocystis carinii GN=fol1 PE=1 SV=1	dihydropterin pyrophosphokinase-dihydropteroate synthase [Solanum lycopersicum]	GO:0008652//cellular amino acid biosynthetic process;GO:0009396//folic acid and derivative biosynthetic process;GO:0006950//response to stress
Unigene32905	Respiratory burst oxidase homolog protein D OS=Solanum tuberosum GN=RBOHD PE=1 SV=2	NOX3 [Striga asiatica]	GO:0010033//response to organic substance;GO:0006950//response to stress;GO:0008152//metabolic process;GO:0009913//epidermal cell differentiation
Unigene32907	--	PWWP domain-containing protein [Arabidopsis thaliana]	GO:0008152//metabolic process;GO:0006950//response to stress
Unigene32938	Protein kinase APK1B, chloroplastic OS=Arabidopsis thaliana GN=APK1B PE=2 SV=2	APK1B; ATP binding / kinase/ protein kinase/ protein serine/threonine kinase [Arabidopsis thaliana] >gi|119935890|gb|ABM06025.1| At2g28930 [Arabidopsis thaliana]	GO:0006952//defense response;GO:0006464//protein modification process
Unigene32944	--	binding [Arabidopsis thaliana]	GO:0050896//response to stimulus
Unigene3298	Soluble inorganic pyrophosphatase OS=Hordeum vulgare var. distichum GN=IPP PE=2 SV=1	inorganic pyrophosphatase-like protein [Arabidopsis thaliana]	GO:0006793//phosphorus metabolic process;GO:0010038//response to metal ion
Unigene32995	Alpha,alpha-trehalose-phosphate synthase [UDP-forming] 1 OS=Arabidopsis thaliana GN=TPS1 PE=1 SV=1	trehalose-phosphate synthase 1 [Solanum lycopersicum]	GO:0009756//carbohydrate mediated signaling;GO:0005991//trehalose metabolic process;GO:0007275//multicellular organismal development;GO:0042546//cell wall biogenesis;GO:0003006//reproductive developmental process
Unigene33001	DNA mismatch repair protein Msh2 OS=Arabidopsis thaliana GN=MSH2 PE=2 SV=1	mismatch repair protein [Arabidopsis thaliana]	GO:0010520//regulation of reciprocal meiotic recombination;GO:0006281//DNA repair
Unigene33024	Phospholipase D alpha 1 OS=Arabidopsis thaliana GN=PLDALPHA1 PE=1 SV=2	PLDALPHA1 [Arabidopsis lyrata subsp. lyrata] >gi|297328799|gb|EFH59218.1| PLDALPHA1 [Arabidopsis lyrata subsp. lyrata]	GO:0010118//stomatal movement;GO:0010038//response to metal ion;GO:0032787;GO:0006650//glycerophospholipid metabolic process;GO:0032501//multicellular organismal process;GO:0009738//abscisic acid mediated signaling pathway
Unigene33027	Squalene monooxygenase OS=Panax ginseng PE=2 SV=1	squalene monooxygenase [Datura inoxia]	GO:0006694//steroid biosynthetic process;GO:0006950//response to stress
Unigene3303	Serine/threonine-protein phosphatase 2A 65 kDa regulatory subunit A beta isoform OS=Arabidopsis thaliana GN=PP2AA2 PE=1 SV=2	LOC732740 [Zea mays] >gi|62997485|gb|AAY24685.1| protein phosphatase 2A regulatory subunit A [Zea mays]	GO:0016310//phosphorylation;GO:0010038//response to metal ion
Unigene33042	--	nam-like protein 7 [Petunia x hybrida]	GO:0010468//regulation of gene expression;GO:0009743//response to carbohydrate stimulus;GO:0009416//response to light stimulus
Unigene33069	Putative fatty-acid--CoA ligase fadD25 OS=Mycobacterium tuberculosis GN=fadD25 PE=3 SV=1	Os04g0473900 [Oryza sativa Japonica Group] >gi|255675547|dbj|BAH92706.1| Os04g0473900 [Oryza sativa Japonica Group]	GO:0008152//metabolic process;GO:0006950//response to stress
Unigene33071	--	chromatin remodeling complex subunit [Populus trichocarpa] >gi|222863510|gb|EEF00641.1| chromatin remodeling complex subunit [Populus trichocarpa]	GO:0010160//formation of organ boundary;GO:0010468//regulation of gene expression;GO:0009791//post-embryonic development;GO:0006338//chromatin remodeling;GO:0006950//response to stress
Unigene33098	Copper-transporting ATPase RAN1 OS=Arabidopsis thaliana GN=RAN1 PE=1 SV=1	Os04g0556000 [Oryza sativa Japonica Group] >gi|38345590|emb|CAD41643.2| OSJNBb0012E24.8 [Oryza sativa (japonica cultivar-group)] >gi|255675672|dbj|BAF15436.2| Os04g0556000 [Oryza sativa Japonica Group]	GO:0010038//response to metal ion;GO:0009206;GO:0009636//response to toxin;GO:0000041//transition metal ion transport
Unigene33111	Protein EARLY FLOWERING 3 OS=Arabidopsis thaliana GN=ELF3 PE=1 SV=1	early flowering 3 [Mesembryanthemum crystallinum]	GO:0009987//cellular process;GO:0048856//anatomical structure development;GO:0009628//response to abiotic stimulus;GO:0032501//multicellular organismal process;GO:0065007//biological regulation
Unigene33125	RNA-binding protein with serine-rich domain 1 OS=Rattus norvegicus GN=Rnps1 PE=2 SV=1	SR45; RNA binding / protein binding [Arabidopsis thaliana] >gi|6601502|gb|AAF19004.1|AF151366_1 arginine/serine-rich protein [Arabidopsis thaliana] >gi|9989058|gb|AAG10821.1|AC011808_9 arginine/serine-rich protein [Arabidopsis thaliana] >gi|56382017|gb|AAV85727.1| At1g16610 [Arabidopsis thaliana]	GO:0000377//RNA splicing, via transesterification reactions with bulged adenosine as nucleophile;GO:0009756//carbohydrate mediated signaling
Unigene3314	Arogenate dehydratase/prephenate dehydratase 6, chloroplastic OS=Arabidopsis thaliana GN=ADT6 PE=1 SV=1	arogenate/prephenate dehydratase [Populus trichocarpa] >gi|222850059|gb|EEE87606.1| arogenate/prephenate dehydratase [Populus trichocarpa]	GO:0009637//response to blue light;GO:0006558//L-phenylalanine metabolic process;GO:0006570//tyrosine metabolic process
Unigene33194	RNA polymerase sigma factor rpoD OS=Anabaena sp. (strain PCC 7120) GN=rpoD PE=3 SV=1	PREDICTED: similar to SIGB (SIGMA FACTOR B); DNA binding / DNA-directed RNA polymerase/ transcription factor [Vitis vinifera]	GO:0006351//transcription, DNA-dependent;GO:0009639//response to red or far red light
Unigene33219	Auxin response factor 16 OS=Arabidopsis thaliana GN=ARF16 PE=2 SV=1	auxin response factor 16 [Arabidopsis thaliana] >gi|298113112|gb|ADB96387.2| auxin response factor 16 [Arabidopsis thaliana]	GO:0009987//cellular process;GO:0009725//response to hormone stimulus;GO:0048856//anatomical structure development;GO:0007275//multicellular organismal development
Unigene33240	Uncharacterized protein C1093.03 OS=Schizosaccharomyces pombe GN=SPAC1093.03 PE=2 SV=2	SAC9; inositol or phosphatidylinositol phosphatase [Arabidopsis thaliana] >gi|31415735|gb|AAP49842.1| SAC domain protein 9 [Arabidopsis thaliana]	GO:0030384//phosphoinositide metabolic process;GO:0006950//response to stress;GO:0009642//response to light intensity;GO:0019932//second-messenger-mediated signaling
Unigene33259	--	Putative microtubule-associated protein, identical [Solanum demissum]	GO:0051707//response to other organism;GO:0031109//microtubule polymerization or depolymerization;GO:0048285//organelle fission;GO:0052093
Unigene33265	Adagio protein 3 OS=Arabidopsis thaliana GN=ADO3 PE=1 SV=1	circadian clock-associated FKF1 [Glycine max]	GO:0009416//response to light stimulus;GO:0010468//regulation of gene expression;GO:0019941//modification-dependent protein catabolic process;GO:0009908//flower development;GO:0048511//rhythmic process
Unigene3327	Auxin-responsive protein IAA30 OS=Oryza sativa subsp. japonica GN=IAA30 PE=2 SV=1	Aux/IAA protein [Glycine max]	GO:0010468//regulation of gene expression;GO:0009755//hormone-mediated signaling pathway
Unigene33277	Indole-3-acetic acid-amido synthetase GH3.6 OS=Arabidopsis thaliana GN=GH3.6 PE=1 SV=1	GH3 family protein [Populus trichocarpa] >gi|222857636|gb|EEE95183.1| GH3 family protein [Populus trichocarpa]	GO:0048878//chemical homeostasis;GO:0009314//response to radiation;GO:0000902//cell morphogenesis;GO:0009755//hormone-mediated signaling pathway
Unigene33281	--	Os03g0172000 [Oryza sativa Japonica Group] >gi|113547587|dbj|BAF11030.1| Os03g0172000 [Oryza sativa Japonica Group]	GO:0009725//response to hormone stimulus;GO:0002218//activation of innate immune response;GO:0006405//RNA export from nucleus
Unigene33301	Late blight resistance protein R1-A OS=Solanum demissum GN=R1A PE=3 SV=1	Os01g0547000 [Oryza sativa Japonica Group] >gi|113532817|dbj|BAF05200.1| Os01g0547000 [Oryza sativa Japonica Group]	GO:0006950//response to stress;GO:0012501//programmed cell death
Unigene33311	Syntaxin-112 OS=Arabidopsis thaliana GN=SYP112 PE=2 SV=2	SYP112 [Arabidopsis lyrata subsp. lyrata] >gi|297329964|gb|EFH60383.1| SYP112 [Arabidopsis lyrata subsp. lyrata]	GO:0016044//membrane organization;GO:0006950//response to stress;GO:0015031//protein transport
Unigene3333	Tubulin alpha-3/alpha-5 chain OS=Arabidopsis thaliana GN=TUBA3 PE=2 SV=1	AT5G19780 [Arabidopsis thaliana]	GO:0010038//response to metal ion;GO:0043623//cellular protein complex assembly;GO:0007017//microtubule-based process;GO:0009629//response to gravity
Unigene33335	Transketolase, chloroplastic OS=Solanum tuberosum PE=2 SV=1	Unknown protein [Arabidopsis thaliana]	GO:0006970//response to osmotic stress;GO:0010038//response to metal ion
Unigene33376	Auxin response factor 17 OS=Arabidopsis thaliana GN=ARF17 PE=2 SV=1	auxin response factor ARF17 [Arabidopsis thaliana]	GO:0048364//root development;GO:0010468//regulation of gene expression;GO:0009755//hormone-mediated signaling pathway;GO:0006351//transcription, DNA-dependent
Unigene3340	Indole-3-glycerol phosphate lyase, chloroplastic OS=Zea mays GN=BX1 PE=1 SV=2	tryptophan synthase alpha 1-like protein [Arabidopsis thaliana]	GO:0052482;GO:0006568//tryptophan metabolic process
Unigene3342	NEDD8-conjugating enzyme Ubc12 OS=Arabidopsis thaliana GN=RCE1 PE=1 SV=1	RUB1 conjugating enzyme [Solanum lycopersicum]	GO:0060255;GO:0009725//response to hormone stimulus;GO:0006464//protein modification process;GO:0007275//multicellular organismal development
Unigene33427	Mannose-1-phosphate guanyltransferase alpha OS=Rattus norvegicus GN=Gmppa PE=2 SV=1	ADP-glucose pyrophosphorylase family protein [Arabidopsis thaliana]	GO:0008152//metabolic process;GO:0010038//response to metal ion
Unigene3351	Light-induced protein, chloroplastic OS=Solanum tuberosum PE=1 SV=2	plastid lipid associated protein CHRC [Solanum lycopersicum]	GO:0055114//oxidation reduction;GO:0006950//response to stress
Unigene3353	Nucleosome assembly protein 1-like 1-A OS=Xenopus laevis GN=nap1l1-a PE=1 SV=1	nucleosome/chromatin assembly factor group A [Zea mays] >gi|29569109|gb|AAO84021.1| nucleosome/chromatin assembly factor group A [Zea mays]	GO:0006259//DNA metabolic process;GO:0034728;GO:0009292//genetic transfer;GO:0010038//response to metal ion
Unigene3358	Pyrophosphate-energized vacuolar membrane proton pump OS=Phaseolus aureus PE=1 SV=3	tonoplast proton pump [Lotus corniculatus]	GO:0048827//phyllome development;GO:0006818//hydrogen transport;GO:0006970//response to osmotic stress;GO:0008152//metabolic process
Unigene3366	Proteasome subunit beta type-2-A OS=Arabidopsis thaliana GN=PBD1 PE=1 SV=1	PBD1 (20S PROTEASOME BETA SUBUNIT D1); peptidase/ threonine-type endopeptidase [Arabidopsis thaliana] >gi|17380179|sp|O23714.1|PSB2A_ARATH RecName: Full=Proteasome subunit beta type-2-A; AltName: Full=Proteasome subunit beta type-4; AltName: Full=20S proteasome beta subunit D-1; AltName: Full=Proteasome component GB >gi|2511590|emb|CAA74026.1| multicatalytic endopeptidase complex, proteasome comp…	GO:0019941//modification-dependent protein catabolic process;GO:0010038//response to metal ion
Unigene3391	LRR receptor-like serine/threonine-protein kinase RPK2 OS=Arabidopsis thaliana GN=RPK2 PE=1 SV=1	RecName: Full=LRR receptor-like serine/threonine-protein kinase RPK2; AltName: Full=Receptor-like protein kinase 2; AltName: Full=Protein TOADSTOOL 2; Flags: Precursor	GO:0009856//pollination;GO:0009698//phenylpropanoid metabolic process;GO:0009555//pollen development;GO:0003006//reproductive developmental process;GO:0000578//embryonic axis specification;GO:0006950//response to stress
Unigene33958	Calcium-dependent protein kinase 30 OS=Arabidopsis thaliana GN=CPK30 PE=1 SV=1	calcium-dependent protein kinase 1 [Datura metel]	GO:0006464//protein modification process;GO:0009755//hormone-mediated signaling pathway
Unigene33960	Probable receptor-like protein kinase At2g47060 OS=Arabidopsis thaliana GN=At2g47060 PE=2 SV=1	At5g65530 [Arabidopsis thaliana]	GO:0006464//protein modification process;GO:0051707//response to other organism
Unigene33994	Cytochrome P450 71A6 (Fragment) OS=Nepeta racemosa GN=CYP71A6 PE=2 SV=1	cytochrome P450 [Nepeta racemosa]	GO:0009607//response to biotic stimulus
Unigene34000	Scarecrow-like protein 14 OS=Arabidopsis thaliana GN=SCL14 PE=2 SV=2	GRAS family transcription factor [Populus trichocarpa] >gi|222850995|gb|EEE88542.1| GRAS family transcription factor [Populus trichocarpa]	GO:0042221//response to chemical stimulus;GO:0032583//regulation of gene-specific transcription
Unigene3402	Actin cytoskeleton-regulatory complex protein PAN1 OS=Lodderomyces elongisporus GN=PAN1 PE=3 SV=1	Os07g0551400 [Oryza sativa Japonica Group] >gi|33146953|dbj|BAC80026.1| CHP-rich zinc finger protein-like [Oryza sativa Japonica Group] >gi|113611479|dbj|BAF21857.1| Os07g0551400 [Oryza sativa Japonica Group]	GO:0050896//response to stimulus
Unigene34021	--	tir-nbs-lrr resistance protein [Populus trichocarpa] >gi|222859207|gb|EEE96754.1| tir-nbs-lrr resistance protein [Populus trichocarpa]	GO:0006952//defense response;GO:0012501//programmed cell death
Unigene34025	Spore coat protein A OS=Bacillus subtilis GN=cotA PE=1 SV=4	low-phosphate root 1 [Arabidopsis thaliana]	GO:0032502//developmental process;GO:0008152//metabolic process;GO:0009267//cellular response to starvation
Unigene34057	Probable ubiquitin-conjugating enzyme E2 24 OS=Arabidopsis thaliana GN=UBC24 PE=2 SV=1	PHO2 [Nicotiana benthamiana]	GO:0015698//inorganic anion transport;GO:0060255;GO:0006464//protein modification process;GO:0055061;GO:0009639//response to red or far red light;GO:0009267//cellular response to starvation
Unigene3407	Peptide transporter PTR5 OS=Arabidopsis thaliana GN=PTR5 PE=2 SV=1	ATNRT1:2 [Arabidopsis lyrata subsp. lyrata] >gi|297334584|gb|EFH65002.1| ATNRT1:2 [Arabidopsis lyrata subsp. lyrata]	GO:0051707//response to other organism;GO:0015833//peptide transport
Unigene34078	GTP pyrophosphokinase OS=Myxococcus xanthus GN=relA PE=3 SV=1	RelA-SpoT like protein RSH1 [Nicotiana tabacum]	GO:0008617//guanosine metabolic process;GO:0006950//response to stress
Unigene3408	Nuclear cap-binding protein subunit 1 OS=Arabidopsis thaliana GN=ABH1 PE=1 SV=2	nuclear cap-binding protein [Solanum tuberosum] >gi|224460077|gb|ACN43589.1| nuclear cap-binding protein [Solanum tuberosum]	GO:0009725//response to hormone stimulus;GO:0035196//production of miRNAs involved in gene silencing by miRNA;GO:0008380//RNA splicing;GO:0048571;GO:0009653//anatomical structure morphogenesis
Unigene34087	Spastin OS=Anopheles gambiae GN=spas PE=3 SV=5	AAA-type ATPase family protein [Arabidopsis lyrata subsp. lyrata] >gi|297318671|gb|EFH49093.1| AAA-type ATPase family protein [Arabidopsis lyrata subsp. lyrata]	GO:0006281//DNA repair;GO:0042723//thiamin and derivative metabolic process;GO:0009108//coenzyme biosynthetic process;GO:0006260//DNA replication
Unigene34103	Protein TRANSPARENT TESTA 12 OS=Arabidopsis thaliana GN=TT12 PE=2 SV=1	mate efflux family protein [Arabidopsis lyrata subsp. lyrata] >gi|297322822|gb|EFH53243.1| mate efflux family protein [Arabidopsis lyrata subsp. lyrata]	GO:0006810//transport;GO:0051707//response to other organism
Unigene34118	Peroxidase 10 OS=Arabidopsis thaliana GN=PER10 PE=1 SV=1	RecName: Full=Peroxidase 10; Short=Atperox P10; AltName: Full=ATP5a; Flags: Precursor >gi|10120418|gb|AAG13043.1|AC011807_2 peroxidase ATP5a [Arabidopsis thaliana] >gi|30017315|gb|AAP12891.1| At1g49570 [Arabidopsis thaliana]	GO:0006950//response to stress;GO:0008152//metabolic process
Unigene3414	U-box domain-containing protein 35 OS=Arabidopsis thaliana GN=PUB35 PE=1 SV=2	Os01g0581400 [Oryza sativa Japonica Group] >gi|53793429|dbj|BAD53152.1| serine threonine kinase 1-like [Oryza sativa Japonica Group] >gi|113532942|dbj|BAF05325.1| Os01g0581400 [Oryza sativa Japonica Group]	GO:0050896//response to stimulus;GO:0006464//protein modification process
Unigene34169	Transcription initiation factor TFIID subunit 1-A OS=Arabidopsis thaliana GN=HAF1 PE=2 SV=1	histone acetyltransferase [Populus trichocarpa] >gi|222866742|gb|EEF03873.1| histone acetyltransferase [Populus trichocarpa]	GO:0009314//response to radiation;GO:0009292//genetic transfer;GO:0016570//histone modification
Unigene34196	--	SPX4 (SPX DOMAIN GENE 4) [Arabidopsis thaliana] >gi|15215822|gb|AAK91456.1| AT5g15330/F8M21_220 [Arabidopsis thaliana] >gi|56550691|gb|AAV97799.1| At5g15330 [Arabidopsis thaliana]	GO:0009267//cellular response to starvation
Unigene34213	Multidrug and toxin extrusion protein 1 OS=Homo sapiens GN=SLC47A1 PE=1 SV=1	PREDICTED: similar to MATE efflux protein-related [Vitis vinifera]	GO:0015893//drug transport
Unigene3422	Phosphoenolpyruvate carboxykinase [ATP] OS=Arabidopsis thaliana GN=PCKA PE=1 SV=1	phosphoenolpyruvate carboxykinase [Solanum lycopersicum]	GO:0010038//response to metal ion;GO:0009267//cellular response to starvation;GO:0006006//glucose metabolic process;GO:0050832//defense response to fungus
Unigene34223	F-box only protein 21 OS=Mus musculus GN=Fbxo21 PE=2 SV=1	uvrB/uvrC motif-containing protein [Arabidopsis thaliana]	GO:0006281//DNA repair
Unigene3423	Uncharacterized aminotransferase C1771.03c OS=Schizosaccharomyces pombe GN=SPBC1773.03c PE=2 SV=1	gamma-aminobutyrate transaminase subunit precursor [Arabidopsis lyrata subsp. lyrata] >gi|297329188|gb|EFH59607.1| gamma-aminobutyrate transaminase subunit precursor [Arabidopsis lyrata subsp. lyrata]	GO:0048868//pollen tube development;GO:0048731;GO:0006105//succinate metabolic process;GO:0010038//response to metal ion;GO:0009875//pollen-pistil interaction;GO:0048608//reproductive structure development;GO:0009448//gamma-aminobutyric acid metabolic process;GO:0009063//cellular amino acid catabolic process;GO:0006950//response to stress;GO:0000904//cell morphogenesis involved in differentiation
Unigene34238	Disease resistance protein RPP13 OS=Arabidopsis thaliana GN=RPP13 PE=2 SV=2	NBS-LRR-like protein [Mentha longifolia]	GO:0012501//programmed cell death;GO:0006950//response to stress
Unigene34249	Poly(ADP-ribose) glycohydrolase 1 OS=Arabidopsis thaliana GN=PARG1 PE=1 SV=2	TEJ (Sanskrit for 'bright'); poly(ADP-ribose) glycohydrolase [Arabidopsis thaliana] >gi|75206423|sp|Q9SKB3.2|PARG1_ARATH RecName: Full=Poly(ADP-ribose) glycohydrolase 1 >gi|14701908|gb|AAK72256.1|AF394690_1 poly(ADP-ribose) glycohydrolase [Arabidopsis thaliana]	GO:0044238//primary metabolic process;GO:0006952//defense response
Unigene34268	--	PREDICTED: similar to RelA-SpoT like protein RSH1 [Vitis vinifera]	GO:0008617//guanosine metabolic process;GO:0006950//response to stress
Unigene34292	Alpha,alpha-trehalose-phosphate synthase [UDP-forming] 1 OS=Arabidopsis thaliana GN=TPS1 PE=1 SV=1	trehalose 6-phosphate synthase [Nicotiana tabacum]	GO:0009756//carbohydrate mediated signaling;GO:0005991//trehalose metabolic process;GO:0007275//multicellular organismal development;GO:0042546//cell wall biogenesis;GO:0003006//reproductive developmental process
Unigene3430	Heat shock 22 kDa protein, mitochondrial OS=Pisum sativum GN=HSP22 PE=2 SV=1	LMW heat shock protein [Euphorbia esula]	GO:0006950//response to stress;GO:0010038//response to metal ion
Unigene34308	DNA damage-binding protein 1 OS=Solanum cheesmanii GN=DDB1 PE=3 SV=1	RecName: Full=DNA damage-binding protein 1; AltName: Full=UV-damaged DNA-binding protein 1 >gi|49484911|gb|AAT66742.1| UV-damaged DNA binding protein 1 [Solanum cheesmaniae]	GO:0009640//photomorphogenesis;GO:0007602//phototransduction;GO:0003006//reproductive developmental process;GO:0006350//transcription
Unigene34317	--	WAV2 (WAVY GROWTH 2) [Arabidopsis thaliana] >gi|57157671|dbj|BAD83800.1| Bem46-like protein [Arabidopsis thaliana]	GO:0009630//gravitropism;GO:0048513//organ development
Unigene34326	Serine hydroxymethyltransferase 1 OS=Dictyostelium discoideum GN=shmt1 PE=1 SV=1	serine hydroxymethyltransferase [Populus tremuloides]	GO:0009069//serine family amino acid metabolic process;GO:0010038//response to metal ion
Unigene34343	3-hydroxyisobutyryl-CoA hydrolase 1 OS=Arabidopsis thaliana GN=CHY1 PE=1 SV=1	enoyl-CoA-hydratase [Avicennia marina]	GO:0009062//fatty acid catabolic process;GO:0009725//response to hormone stimulus;GO:0006950//response to stress;GO:0006573//valine metabolic process
Unigene34352	Auxin response factor 2 OS=Arabidopsis thaliana GN=ARF2 PE=1 SV=2	auxin response factor 2 [Solanum lycopersicum]	GO:0006355//regulation of transcription, DNA-dependent;GO:0009908//flower development;GO:0009755//hormone-mediated signaling pathway;GO:0009900;GO:0010260//organ senescence;GO:0008283//cell proliferation
Unigene34356	--	PREDICTED: hypothetical protein [Vitis vinifera]	GO:0008152//metabolic process;GO:0006950//response to stress
Unigene34362	Pleiotropic drug resistance protein 3 OS=Nicotiana tabacum GN=PDR3 PE=2 SV=1	RecName: Full=Pleiotropic drug resistance protein 3; AltName: Full=NtPDR3 >gi|55056942|emb|CAH39853.1| PDR-like ABC transporter [Nicotiana tabacum]	GO:0015893//drug transport;GO:0048513//organ development
Unigene34363	30S ribosomal protein S1 OS=Staphylococcus aureus (strain MRSA252) GN=rpsA PE=3 SV=1	PREDICTED: similar to Os12g0541500 [Vitis vinifera]	GO:0010038//response to metal ion
Unigene34375	Homeobox-leucine zipper protein HAT7 OS=Arabidopsis thaliana GN=HAT7 PE=2 SV=4	ATHB-3 [Arabidopsis lyrata subsp. lyrata] >gi|297319546|gb|EFH49968.1| ATHB-3 [Arabidopsis lyrata subsp. lyrata]	GO:0009725//response to hormone stimulus;GO:0010468//regulation of gene expression;GO:0009887//organ morphogenesis;GO:0034285;GO:0006351//transcription, DNA-dependent;GO:0003006//reproductive developmental process
Unigene34413	Vacuolar protein sorting-associated protein 53 homolog OS=Gallus gallus GN=VPS53 PE=2 SV=1	heat-intolerant 1 [Arabidopsis lyrata subsp. lyrata] >gi|297340099|gb|EFH70516.1| heat-intolerant 1 [Arabidopsis lyrata subsp. lyrata]	GO:0048193//Golgi vesicle transport;GO:0006950//response to stress
Unigene34445	Endoribonuclease Dicer homolog OS=Arabidopsis thaliana GN=CAF PE=1 SV=2	Helicase, C-terminal; Argonaute and Dicer protein, PAZ; Ribonuclease III, bacterial [Medicago truncatula]	GO:0006379//mRNA cleavage;GO:0003006//reproductive developmental process;GO:0009791//post-embryonic development;GO:0051301//cell division;GO:0030422//production of siRNA involved in RNA interference;GO:0048856//anatomical structure development;GO:0009790//embryonic development;GO:0035196//production of miRNAs involved in gene silencing by miRNA;GO:0045087//innate immune response
Unigene34471	Auxin response factor 19 OS=Arabidopsis thaliana GN=ARF19 PE=1 SV=2	auxin response factor 1 [Cucumis sativus]	GO:0048827//phyllome development;GO:0030522//intracellular receptor-mediated signaling pathway;GO:0009725//response to hormone stimulus;GO:0010468//regulation of gene expression;GO:0040007//growth;GO:0009606//tropism;GO:0048527//lateral root development;GO:0051716//cellular response to stimulus;GO:0006350//transcription
Unigene34476	--	tir-nbs resistance protein [Populus trichocarpa] >gi|222841031|gb|EEE78578.1| tir-nbs resistance protein [Populus trichocarpa]	GO:0006952//defense response;GO:0012501//programmed cell death
Unigene34503	Retrovirus-related Pol polyprotein from transposon gypsy OS=Drosophila melanogaster GN=pol PE=4 SV=1	polyprotein [Glycine max]	GO:0006952//defense response;GO:0006260//DNA replication;GO:0019538//protein metabolic process;GO:0006325//chromatin organization
Unigene3451	ATPase 6, plasma membrane-type OS=Arabidopsis thaliana GN=AHA6 PE=2 SV=1	H(+)-transporting ATPase [Phaseolus vulgaris]	GO:0009206;GO:0006811//ion transport;GO:0006970//response to osmotic stress
Unigene34516	Cytochrome b OS=Solanum tuberosum GN=MT-CYB PE=1 SV=4	cytochrome b [Arabidopsis thaliana]	GO:0022900//electron transport chain;GO:0016049//cell growth;GO:0045333//cellular respiration;GO:0006970//response to osmotic stress;GO:0051234//establishment of localization;GO:0030198//extracellular matrix organization
Unigene3452	CBL-interacting serine/threonine-protein kinase 7 OS=Arabidopsis thaliana GN=CIPK7 PE=1 SV=1	cbl-interacting protein kinase 7 [Arabidopsis lyrata subsp. lyrata] >gi|297329231|gb|EFH59650.1| cbl-interacting protein kinase 7 [Arabidopsis lyrata subsp. lyrata]	GO:0009926//auxin polar transport;GO:0032501//multicellular organismal process;GO:0006972//hyperosmotic response;GO:0009738//abscisic acid mediated signaling pathway;GO:0006464//protein modification process
Unigene34543	Two-component response regulator ARR2 OS=Arabidopsis thaliana GN=ARR2 PE=1 SV=1	type-B response regulator [Catharanthus roseus]	GO:0010118//stomatal movement;GO:0000160//two-component signal transduction system (phosphorelay);GO:0048364//root development;GO:0031323//regulation of cellular metabolic process;GO:0010468//regulation of gene expression;GO:0015995//chlorophyll biosynthetic process;GO:0009755//hormone-mediated signaling pathway;GO:0006351//transcription, DNA-dependent;GO:0010260//organ senescence
Unigene34556	Gamma-glutamyltranspeptidase OS=Escherichia coli (strain K12) GN=ggt PE=1 SV=1	At4g39650 [Arabidopsis thaliana]	GO:0006950//response to stress;GO:0043094//cellular metabolic compound salvage;GO:0006749//glutathione metabolic process
Unigene34563	Aquaporin NIP6-1 OS=Arabidopsis thaliana GN=NIP6-1 PE=1 SV=1	aquaporin, MIP family, NIP subfamily [Populus trichocarpa] >gi|222845055|gb|EEE82602.1| aquaporin, MIP family, NIP subfamily [Populus trichocarpa]	GO:0006810//transport;GO:0010036//response to boron
Unigene34564	COP9 signalosome complex subunit 6a OS=Arabidopsis thaliana GN=CSN6A PE=1 SV=2	CSN complex subunit 6A [Arabidopsis thaliana]	GO:0019941//modification-dependent protein catabolic process;GO:0032501//multicellular organismal process;GO:0043623//cellular protein complex assembly;GO:0009639//response to red or far red light
Unigene34568	BTB/POZ domain-containing protein At5g48800 OS=Arabidopsis thaliana GN=At5g48800 PE=1 SV=1	signal transducer [Arabidopsis lyrata subsp. lyrata] >gi|297312540|gb|EFH42964.1| signal transducer [Arabidopsis lyrata subsp. lyrata]	GO:0009314//response to radiation
Unigene34581	DNA polymerase zeta catalytic subunit OS=Mus musculus GN=Rev3l PE=2 SV=2	ATREV3 (ARABIDOPSIS THALIANA RECOVERY PROTEIN 3); DNA binding / DNA-directed DNA polymerase [Arabidopsis thaliana] >gi|34330129|dbj|BAC82450.1| catalytic subunit of polymerase zeta [Arabidopsis thaliana]	GO:0006259//DNA metabolic process;GO:0009411//response to UV
Unigene34588	Probable galactinol--sucrose galactosyltransferase 6 OS=Arabidopsis thaliana GN=RFS6 PE=2 SV=2	AT5G20250 [Arabidopsis thaliana]	GO:0006950//response to stress
Unigene34606	Cyclic nucleotide-gated ion channel 2 OS=Arabidopsis thaliana GN=CNGC2 PE=1 SV=1	CNGC2 [Gossypium hirsutum]	GO:0006810//transport;GO:0033554//cellular response to stress
Unigene34640	--	EGY3 (ETHYLENE-DEPENDENT GRAVITROPISM-DEFICIENT AND YELLOW-GREEN-LIKE 3) [Arabidopsis thaliana] >gi|9665065|gb|AAF97267.1|AC034106_10 F2H15.10 [Arabidopsis thaliana]	GO:0000302//response to reactive oxygen species;GO:0009642//response to light intensity
Unigene34642	Metal-nicotianamine transporter YSL2 OS=Arabidopsis thaliana GN=YSL2 PE=2 SV=1	YSL2 (YELLOW STRIPE LIKE 2); oligopeptide transporter [Arabidopsis thaliana] >gi|75291778|sp|Q6R3K9.1|YSL2_ARATH RecName: Full=Metal-nicotianamine transporter YSL2; AltName: Full=Protein YELLOW STRIPE LIKE 2; Short=AtYSL2 >gi|41352039|gb|AAS00692.1| metal-nicotianamine transporter YSL2 [Arabidopsis thaliana]	GO:0051707//response to other organism;GO:0010038//response to metal ion;GO:0000041//transition metal ion transport
Unigene34655	Transcription factor AIG1 OS=Arabidopsis thaliana GN=BHLH32 PE=1 SV=1	BHLH32 (BASIC HELIX-LOOP-HELIX 32); DNA binding / transcription factor [Arabidopsis thaliana] >gi|75311510|sp|Q9LS08.1|BH032_ARATH RecName: Full=Transcription factor AIG1; Short=AtAIG1; AltName: Full=Transcription factor EN 54; AltName: Full=bHLH transcription factor bHLH032; AltName: Full=Basic helix-loop-helix protein 32; Short=bHLH 32; Short=AtbHLH32 >gi|7939557|dbj|BAA95758.1| DNA-binding pro…	GO:0009813//flavonoid biosynthetic process;GO:0009267//cellular response to starvation;GO:0010468//regulation of gene expression;GO:0048513//organ development;GO:0048468//cell development
Unigene34663	ATP synthase subunit alpha, chloroplastic OS=Olimarabidopsis pumila GN=atpA PE=3 SV=1	ATPase alpha subunit [Olea europaea] >gi|281428672|gb|ADA69911.1| ATPase alpha subunit [Olea europaea]	GO:0015986//ATP synthesis coupled proton transport;GO:0006952//defense response
Unigene34673	GTP pyrophosphokinase OS=Staphylococcus epidermidis (strain ATCC 12228) GN=relA PE=3 SV=1	RelA-SpoT like protein RSH1 [Nicotiana tabacum]	GO:0008617//guanosine metabolic process;GO:0006950//response to stress
Unigene34685	Cyclic nucleotide-gated ion channel 2 OS=Arabidopsis thaliana GN=CNGC2 PE=1 SV=1	CNGC2 [Gossypium hirsutum]	GO:0006810//transport;GO:0033554//cellular response to stress
Unigene34755	FACT complex subunit SPT16 OS=Arabidopsis thaliana GN=SPT16 PE=1 SV=1	global transcription factor group [Populus trichocarpa] >gi|222857306|gb|EEE94853.1| global transcription factor group [Populus trichocarpa]	GO:0006259//DNA metabolic process;GO:0033554//cellular response to stress;GO:0003006//reproductive developmental process;GO:0010467//gene expression
Unigene34767	Phytosulfokine receptor 1 OS=Arabidopsis thaliana GN=PSKR1 PE=2 SV=4	PSKR1 (PHYTOSULFOKIN RECEPTOR 1); ATP binding / peptide receptor/ protein serine/threonine kinase [Arabidopsis thaliana] >gi|29428075|sp|Q9ZVR7.4|PSKR1_ARATH RecName: Full=Phytosulfokine receptor 1; Short=AtPSKR1; AltName: Full=Phytosulfokine LRR receptor kinase 1; Flags: Precursor >gi|224589499|gb|ACN59283.1| leucine-rich repeat receptor-like protein kinase [Arabidopsis thaliana]	GO:0007167//enzyme linked receptor protein signaling pathway;GO:0006950//response to stress;GO:0006464//protein modification process
Unigene34774	Disease resistance protein RPP8 OS=Arabidopsis thaliana GN=RPP8 PE=1 SV=2	disease resistance protein RPP8 [Arabidopsis thaliana]	GO:0009314//response to radiation;GO:0009607//response to biotic stimulus;GO:0033554//cellular response to stress;GO:0002252
Unigene34780	Protein FAR-RED ELONGATED HYPOCOTYL 3 OS=Arabidopsis thaliana GN=FHY3 PE=1 SV=1	PREDICTED: similar to FHY3 (FAR-RED ELONGATED HYPOCOTYLS 3); transcription factor [Vitis vinifera]	GO:0006631//fatty acid metabolic process;GO:0006970//response to osmotic stress;GO:0010017//red or far red light signaling pathway
Unigene3481	Serine/threonine-protein kinase CTR1 OS=Arabidopsis thaliana GN=CTR1 PE=1 SV=1	CTR1-like protein kinase [Solanum lycopersicum] >gi|40781634|gb|AAR89823.1| CTR1-like protein kinase [Solanum lycopersicum]	GO:0017145//stem cell division;GO:0009756//carbohydrate mediated signaling;GO:0009873//ethylene mediated signaling pathway;GO:0034285;GO:0048506;GO:0006464//protein modification process;GO:0009685
Unigene34832	--	dual specificity protein tyrosine phosphatase 1 [Solanum tuberosum]	GO:0042221//response to chemical stimulus;GO:0043405//regulation of MAP kinase activity;GO:0006464//protein modification process
Unigene34873	ABC transporter C family member 5 OS=Arabidopsis thaliana GN=ABCC5 PE=2 SV=2	multidrug resistance protein ABC transporter family [Populus trichocarpa] >gi|222843568|gb|EEE81115.1| multidrug resistance protein ABC transporter family [Populus trichocarpa]	GO:0006810//transport;GO:0006875//cellular metal ion homeostasis;GO:0006970//response to osmotic stress;GO:0008152//metabolic process
Unigene3490	Neutral alpha-glucosidase AB OS=Dictyostelium discoideum GN=modA PE=3 SV=1	Os03g0216600 [Oryza sativa Japonica Group] >gi|113547856|dbj|BAF11299.1| Os03g0216600 [Oryza sativa Japonica Group]	GO:0006952//defense response;GO:0010038//response to metal ion;GO:0000902//cell morphogenesis;GO:0009250//glucan biosynthetic process
Unigene34938	S-formylglutathione hydrolase OS=Arabidopsis thaliana GN=SFGH PE=1 SV=2	S-formylglutathione hydrolase [Gossypium hirsutum]	GO:0010038//response to metal ion
Unigene3496	--	ubiquitin-protein ligase 1 [Arabidopsis lyrata subsp. lyrata] >gi|297340375|gb|EFH70792.1| ubiquitin-protein ligase 1 [Arabidopsis lyrata subsp. lyrata]	GO:0019941//modification-dependent protein catabolic process;GO:0006464//protein modification process;GO:0009640//photomorphogenesis
Unigene34962	Indole-3-acetic acid-amido synthetase GH3.4 OS=Arabidopsis thaliana GN=GH3.4 PE=1 SV=1	Nt-gh3 deduced protein [Nicotiana tabacum]	GO:0009725//response to hormone stimulus;GO:0048878//chemical homeostasis
Unigene34998	Mitogen-activated protein kinase 9 OS=Arabidopsis thaliana GN=MPK9 PE=2 SV=2	mitogen-activated protein kinase 9 [Brassica napus]	GO:0009755//hormone-mediated signaling pathway;GO:0006464//protein modification process
Unigene35001	Brassinosteroid LRR receptor kinase OS=Solanum lycopersicum GN=CURL3 PE=1 SV=1	BRI1 protein [Solanum tuberosum]	GO:0009908//flower development;GO:0009720//detection of hormone stimulus;GO:0048827//phyllome development;GO:0048878//chemical homeostasis;GO:0009411//response to UV;GO:0010208//pollen wall assembly;GO:0043401;GO:0006464//protein modification process;GO:0006950//response to stress
Unigene35002	Peptide transporter PTR5 OS=Arabidopsis thaliana GN=PTR5 PE=2 SV=1	proton-dependent oligopeptide transport family protein [Arabidopsis lyrata subsp. lyrata] >gi|297308935|gb|EFH39372.1| proton-dependent oligopeptide transport family protein [Arabidopsis lyrata subsp. lyrata]	GO:0048856//anatomical structure development;GO:0015833//peptide transport;GO:0015706//nitrate transport;GO:0003006//reproductive developmental process;GO:0009791//post-embryonic development;GO:0031669//cellular response to nutrient levels
Unigene35007	3-ketoacyl-CoA synthase 4 OS=Arabidopsis thaliana GN=KCS4 PE=2 SV=1	KCS4 (3-KETOACYL-COA SYNTHASE 4); acyltransferase/ catalytic/ transferase, transferring acyl groups other than amino-acyl groups [Arabidopsis thaliana] >gi|75311386|sp|Q9LN49.1|KCS4_ARATH RecName: Full=3-ketoacyl-CoA synthase 4; Short=KCS-4; AltName: Full=Very long-chain fatty acid condensing enzyme 4; Short=VLCFA condensing enzyme 4 >gi|8778420|gb|AAF79428.1|AC025808_10 F18O14.21 [Arabidopsis th…	GO:0006633//fatty acid biosynthetic process;GO:0009314//response to radiation;GO:0007275//multicellular organismal development;GO:0006950//response to stress
Unigene35064	Homeobox protein ATH1 OS=Arabidopsis thaliana GN=ATH1 PE=1 SV=1	ATH1 (ARABIDOPSIS THALIANA HOMEOBOX GENE 1); DNA binding / sequence-specific DNA binding / transcription factor [Arabidopsis thaliana] >gi|1351999|sp|P48731.1|ATH1_ARATH RecName: Full=Homeobox protein ATH1 >gi|685234|emb|CAA56426.1| H1 [Arabidopsis thaliana] >gi|3688179|emb|CAA21207.1| homeobox gene ATH1 [Arabidopsis thaliana] >gi|7270245|emb|CAB80015.1| homeobox gene ATH1 [Arabidopsis thaliana]	GO:0010468//regulation of gene expression;GO:0009686//gibberellin biosynthetic process;GO:0006351//transcription, DNA-dependent;GO:0003006//reproductive developmental process;GO:0008283//cell proliferation;GO:0009639//response to red or far red light
Unigene35069	CBL-interacting serine/threonine-protein kinase 5 OS=Arabidopsis thaliana GN=CIPK5 PE=1 SV=1	cbl-interacting protein kinase 5 [Arabidopsis lyrata subsp. lyrata] >gi|297319322|gb|EFH49744.1| cbl-interacting protein kinase 5 [Arabidopsis lyrata subsp. lyrata]	GO:0006952//defense response;GO:0006464//protein modification process
Unigene35079	Transcription factor TCP14 OS=Arabidopsis thaliana GN=TCP14 PE=2 SV=1	TCP-domain protein [Antirrhinum majus subsp. majus]	GO:0010468//regulation of gene expression;GO:0009725//response to hormone stimulus;GO:0009845//seed germination
Unigene35102	--	At1g56600/F25P12_16 [Arabidopsis thaliana]	GO:0000302//response to reactive oxygen species;GO:0009642//response to light intensity
Unigene35119	S-adenosylmethionine synthase 2 OS=Vitis vinifera GN=METK2 PE=3 SV=1	RecName: Full=S-adenosylmethionine synthase 2; Short=AdoMet synthase 2; AltName: Full=Methionine adenosyltransferase 2; Short=MAT 2	GO:0000097//sulfur amino acid biosynthetic process;GO:0009699//phenylpropanoid biosynthetic process;GO:0006950//response to stress
Unigene35136	Glutamate receptor 3.2 OS=Arabidopsis thaliana GN=GLR3.2 PE=1 SV=2	glutamate-gated kainate-type ion channel receptor subunit GluR5 [Populus trichocarpa] >gi|222849983|gb|EEE87530.1| glutamate-gated kainate-type ion channel receptor subunit GluR5 [Populus trichocarpa]	GO:0009314//response to radiation;GO:0006810//transport;GO:0006875//cellular metal ion homeostasis
Unigene35143	--	LOC100281771 [Zea mays] >gi|195616314|gb|ACG29987.1| ACR5 [Zea mays]	GO:0010102//lateral root morphogenesis;GO:0009725//response to hormone stimulus;GO:0008356//asymmetric cell division;GO:0008152//metabolic process;GO:0003006//reproductive developmental process
Unigene3515	Aquaporin PIP1-3 OS=Arabidopsis thaliana GN=PIP1-3 PE=1 SV=1	PIP1C (PLASMA MEMBRANE INTRINSIC PROTEIN 1C); water channel [Arabidopsis thaliana]	GO:0006970//response to osmotic stress;GO:0042044//fluid transport
Unigene35171	Protein TRANSPARENT TESTA 12 OS=Arabidopsis thaliana GN=TT12 PE=2 SV=1	ALF5 (ABERRANT LATERAL ROOT FORMATION 5); antiporter/ drug transporter/ transporter [Arabidopsis thaliana] >gi|13384114|gb|AAK21273.1|AF337954_1 aberrant lateral root formation 5 [Arabidopsis thaliana] >gi|17064870|gb|AAL32589.1| Unknown protein [Arabidopsis thaliana]	GO:0015893//drug transport
Unigene35179	Zinc finger protein JACKDAW OS=Arabidopsis thaliana GN=JKD PE=1 SV=1	nucleic acid binding / transcription factor/ zinc ion binding [Arabidopsis thaliana]	GO:0010468//regulation of gene expression;GO:0009630//gravitropism
Unigene3519	--	AT5g65380/MNA5_11 [Arabidopsis thaliana] >gi|23506079|gb|AAN28899.1| At5g65380/MNA5_11 [Arabidopsis thaliana]	GO:0003006//reproductive developmental process;GO:0015893//drug transport
Unigene35224	ABC transporter G family member 15 OS=Arabidopsis thaliana GN=ABCG15 PE=2 SV=2	ABC transporter family protein [Arabidopsis thaliana] >gi|109896158|sp|Q8RWI9.2|AB15G_ARATH RecName: Full=ABC transporter G family member 15; Short=ABC transporter ABCG.15; Short=AtABCG15; AltName: Full=White-brown complex homolog protein 15; Short=AtWBC15; AltName: Full=White-brown complex homolog protein 22; Short=AtWBC22	GO:0006633//fatty acid biosynthetic process;GO:0009725//response to hormone stimulus;GO:0006970//response to osmotic stress
Unigene35229	Aspartyl aminopeptidase OS=Dictyostelium discoideum GN=dnpep PE=1 SV=1	aspartyl aminopeptidase-like protein [Arabidopsis thaliana] >gi|9758446|dbj|BAB08975.1| aspartyl aminopeptidase [Arabidopsis thaliana]	GO:0019538//protein metabolic process;GO:0010038//response to metal ion
Unigene35237	Peptide transporter PTR1 OS=Arabidopsis thaliana GN=PTR1 PE=2 SV=1	proton-dependent oligopeptide transport family protein [Arabidopsis lyrata subsp. lyrata] >gi|297339612|gb|EFH70029.1| proton-dependent oligopeptide transport family protein [Arabidopsis lyrata subsp. lyrata]	GO:0051707//response to other organism;GO:0015833//peptide transport
Unigene35239	Chromatin structure-remodeling complex subunit snf21 OS=Schizosaccharomyces pombe GN=snf21 PE=1 SV=1	chromatin remodeling complex subunit [Populus trichocarpa] >gi|222851625|gb|EEE89172.1| chromatin remodeling complex subunit [Populus trichocarpa]	GO:0010160//formation of organ boundary;GO:0010468//regulation of gene expression;GO:0009791//post-embryonic development;GO:0006351//transcription, DNA-dependent;GO:0006338//chromatin remodeling;GO:0006950//response to stress
Unigene3525	Mannose-1-phosphate guanyltransferase beta OS=Homo sapiens GN=GMPPB PE=1 SV=2	GMPase [Medicago sativa]	GO:0006952//defense response;GO:0010035//response to inorganic substance;GO:0019852//L-ascorbic acid metabolic process;GO:0009719//response to endogenous stimulus;GO:0009250//glucan biosynthetic process;GO:0006970//response to osmotic stress
Unigene35250	--	pyruvate kinase, cytosolic isozyme [Zea mays]	GO:0010038//response to metal ion;GO:0006007//glucose catabolic process
Unigene35293	UPF0497 membrane protein 1 OS=Ricinus communis GN=RCOM_0936380 PE=3 SV=1	RecName: Full=UPF0497 membrane protein 1	GO:0009725//response to hormone stimulus;GO:0000902//cell morphogenesis
Unigene3530	Protein TIFY 10A OS=Arabidopsis thaliana GN=TIFY10A PE=1 SV=1	PnFL-2 [Ipomoea nil]	GO:0006952//defense response;GO:0009719//response to endogenous stimulus;GO:0009791//post-embryonic development;GO:0048229//gametophyte development
Unigene35315	Phosphoenolpyruvate carboxykinase [ATP] OS=Arabidopsis thaliana GN=PCKA PE=1 SV=1	phosphoenolpyruvate carboxykinase [Flaveria pringlei]	GO:0010038//response to metal ion;GO:0009267//cellular response to starvation;GO:0006006//glucose metabolic process;GO:0050832//defense response to fungus
Unigene35328	ABC transporter G family member 6 OS=Arabidopsis thaliana GN=ABCG6 PE=2 SV=1	stigma/style ABC transporter [Nicotiana tabacum]	GO:0051707//response to other organism
Unigene35342	TMV resistance protein N OS=Nicotiana glutinosa GN=N PE=1 SV=1	tir-nbs-lrr resistance protein [Populus trichocarpa] >gi|222859207|gb|EEE96754.1| tir-nbs-lrr resistance protein [Populus trichocarpa]	GO:0006950//response to stress
Unigene35371	Cytochrome P450 71A6 (Fragment) OS=Nepeta racemosa GN=CYP71A6 PE=2 SV=1	cytochrome P450 [Nepeta racemosa]	GO:0006720//isoprenoid metabolic process;GO:0009607//response to biotic stimulus
Unigene35377	Potassium channel SKOR OS=Arabidopsis thaliana GN=SKOR PE=1 SV=1	outward rectifying potassium channel [Populus euphratica]	GO:0009725//response to hormone stimulus;GO:0030001//metal ion transport
Unigene3539	Rac-like GTP-binding protein 5 OS=Oryza sativa subsp. japonica GN=RAC5 PE=2 SV=2	NTGP3 [Nicotiana tabacum]	GO:0009314//response to radiation;GO:0010118//stomatal movement;GO:0007010//cytoskeleton organization;GO:0000904//cell morphogenesis involved in differentiation
Unigene35403	Myb-related protein 306 OS=Antirrhinum majus GN=MYB306 PE=2 SV=1	R2R3 Myb30 transcription factor [Vitis vinifera]	GO:0000038//very-long-chain fatty acid metabolic process;GO:0051707//response to other organism;GO:0009725//response to hormone stimulus;GO:0009743//response to carbohydrate stimulus;GO:0010468//regulation of gene expression;GO:0033554//cellular response to stress;GO:0006351//transcription, DNA-dependent
Unigene35414	Guanosine-3',5'-bis(diphosphate) 3'-pyrophosphohydrolase OS=Borrelia burgdorferi GN=spoT PE=3 SV=1	PREDICTED: similar to RelA-SpoT like protein RSH1 [Vitis vinifera]	GO:0008617//guanosine metabolic process;GO:0006950//response to stress
Unigene3542	GTP pyrophosphokinase OS=Haemophilus influenzae GN=relA PE=3 SV=1	RSH-like protein [Capsicum annuum]	GO:0015893//drug transport;GO:0009725//response to hormone stimulus;GO:0008617//guanosine metabolic process;GO:0006950//response to stress
Unigene3548	Serine/arginine repetitive matrix protein 1 OS=Homo sapiens GN=SRRM1 PE=1 SV=2	expressed protein [Arabidopsis lyrata subsp. lyrata] >gi|297338758|gb|EFH69175.1| expressed protein [Arabidopsis lyrata subsp. lyrata]	GO:0000377//RNA splicing, via transesterification reactions with bulged adenosine as nucleophile;GO:0009756//carbohydrate mediated signaling
Unigene35489	Calcium/calmodulin-dependent serine/threonine-protein kinase 1 OS=Oryza sativa subsp. japonica GN=CAMK1 PE=1 SV=1	cpk-related protein kinase 3 [Populus trichocarpa] >gi|222844388|gb|EEE81935.1| cpk-related protein kinase 3 [Populus trichocarpa]	GO:0000278//mitotic cell cycle;GO:0016059//deactivation of rhodopsin mediated signaling;GO:0007017//microtubule-based process;GO:0032412;GO:0051276//chromosome organization;GO:0006464//protein modification process;GO:0002521//leukocyte differentiation;GO:0042993//positive regulation of transcription factor import into nucleus
Unigene35490	Myb-like protein G OS=Dictyostelium discoideum GN=mybG PE=3 SV=1	MYB transcription factor [Catharanthus roseus]	GO:0010468//regulation of gene expression;GO:0009725//response to hormone stimulus;GO:0006351//transcription, DNA-dependent;GO:0006970//response to osmotic stress;GO:0010038//response to metal ion
Unigene35536	Pleiotropic drug resistance protein 3 OS=Nicotiana tabacum GN=PDR3 PE=2 SV=1	RecName: Full=Pleiotropic drug resistance protein 3; AltName: Full=NtPDR3 >gi|55056942|emb|CAH39853.1| PDR-like ABC transporter [Nicotiana tabacum]	GO:0015893//drug transport;GO:0048513//organ development
Unigene35545	Squamosa promoter-binding-like protein 14 OS=Arabidopsis thaliana GN=SPL14 PE=2 SV=3	SPL14 (squamosa promoter binding protein-like 14); DNA binding / transcription activator/ transcription factor [Arabidopsis thaliana] >gi|67461574|sp|Q8RY95.3|SPL14_ARATH RecName: Full=Squamosa promoter-binding-like protein 14; AltName: Full=SPL1-related protein 2; AltName: Full=Protein FUMONISIN B1-RESISTANT 6 >gi|4836890|gb|AAD30593.1|AC007369_3 Unknown protein [Arabidopsis thaliana]	GO:0010468//regulation of gene expression;GO:0006952//defense response
Unigene35614	DNA mismatch repair protein Msh6-2 OS=Arabidopsis thaliana GN=MSH6-2 PE=2 SV=1	MSH7 (MUTS HOMOLOG 7); ATP binding / damaged DNA binding / mismatched DNA binding [Arabidopsis thaliana] >gi|12643849|sp|Q9SMV7.1|MSH7_ARATH RecName: Full=DNA mismatch repair protein Msh6-2; Short=AtMsh6-2; AltName: Full=MutS homolog 7 >gi|3757550|emb|CAA07685.1| Msh6-2 protein [Arabidopsis thaliana] >gi|9294039|dbj|BAB01996.1| DNA repair protein MutS [Arabidopsis thaliana]	GO:0006281//DNA repair
Unigene35617	DNA repair helicase XPB1 OS=Arabidopsis thaliana GN=XPB1 PE=2 SV=3	DNA repair and transcription factor XPB1 [Arabidopsis lyrata subsp. lyrata] >gi|297316476|gb|EFH46899.1| DNA repair and transcription factor XPB1 [Arabidopsis lyrata subsp. lyrata]	GO:0042221//response to chemical stimulus;GO:0009411//response to UV;GO:0006281//DNA repair
Unigene35625	DNA excision repair protein ERCC-6 OS=Homo sapiens GN=ERCC6 PE=1 SV=1	Os01g0102800 [Oryza sativa Japonica Group] >gi|39652280|dbj|BAD04853.1| Cockayne syndrome group B [Oryza sativa Japonica Group] >gi|113531283|dbj|BAF03666.1| Os01g0102800 [Oryza sativa Japonica Group]	GO:0006259//DNA metabolic process;GO:0010212//response to ionizing radiation
Unigene3567	Mitochondrial Rho GTPase 1 OS=Cryptococcus neoformans GN=GEM1 PE=3 SV=2	ATP/GTP/Ca++ binding protein [Cucumis melo]	GO:0006996//organelle organization;GO:0009725//response to hormone stimulus;GO:0007275//multicellular organismal development;GO:0003006//reproductive developmental process;GO:0010970;GO:0000904//cell morphogenesis involved in differentiation
Unigene35675	CDPK-related protein kinase OS=Daucus carota GN=CRK PE=2 SV=1	cpk-related protein kinase 3 [Populus trichocarpa] >gi|222844388|gb|EEE81935.1| cpk-related protein kinase 3 [Populus trichocarpa]	GO:0000278//mitotic cell cycle;GO:0016059//deactivation of rhodopsin mediated signaling;GO:0007017//microtubule-based process;GO:0032412;GO:0051276//chromosome organization;GO:0006464//protein modification process;GO:0002521//leukocyte differentiation;GO:0009593//detection of chemical stimulus;GO:0042993//positive regulation of transcription factor import into nucleus
Unigene35698	ABC transporter C family member 5 OS=Arabidopsis thaliana GN=ABCC5 PE=2 SV=2	ATMRP5; ATPase, coupled to transmembrane movement of substances / sulfonylurea receptor [Arabidopsis thaliana] >gi|90103511|sp|Q7GB25.2|AB5C_ARATH RecName: Full=ABC transporter C family member 5; Short=ABC transporter ABCC.5; Short=AtABCC5; AltName: Full=Multidrug resistance-associated protein 5; AltName: Full=Glutathione S-conjugate-transporting ATPase 5; AltName: Full=ATP-energized glutathione …	GO:0006810//transport;GO:0006875//cellular metal ion homeostasis;GO:0006970//response to osmotic stress
Unigene35733	Two-component response regulator ARR8 OS=Arabidopsis thaliana GN=ARR8 PE=1 SV=1	SRR198 [Striga asiatica]	GO:0048511//rhythmic process;GO:0009755//hormone-mediated signaling pathway;GO:0006351//transcription, DNA-dependent
Unigene35745	Disco-interacting protein 2 OS=Drosophila melanogaster GN=DIP2 PE=1 SV=2	Os04g0473900 [Oryza sativa Japonica Group] >gi|255675547|dbj|BAH92706.1| Os04g0473900 [Oryza sativa Japonica Group]	GO:0006950//response to stress;GO:0012501//programmed cell death;GO:0008152//metabolic process
Unigene35766	--	MATE efflux family protein [Arabidopsis thaliana] >gi|66792652|gb|AAY56428.1| At1g12950 [Arabidopsis thaliana]	GO:0006810//transport;GO:0051707//response to other organism
Unigene35767	E3 ubiquitin-protein ligase COP1 OS=Pisum sativum GN=COP1 PE=2 SV=1	COP1 homolog [Solanum lycopersicum]	GO:0009646//response to absence of light;GO:0009648//photoperiodism;GO:0010118//stomatal movement;GO:0006259//DNA metabolic process;GO:0009812//flavonoid metabolic process;GO:0051716//cellular response to stimulus;GO:0009639//response to red or far red light
Unigene35785	Probable inorganic phosphate transporter 1-7 OS=Arabidopsis thaliana GN=PHT1-7 PE=2 SV=2	phosphate transporter [Glycine max]	GO:0043096//purine base salvage;GO:0010038//response to metal ion;GO:0015698//inorganic anion transport
Unigene35800	--	SNI1 [Solanum tuberosum]	GO:0006310//DNA recombination;GO:0002832;GO:0006464//protein modification process
Unigene3584	Calcium-dependent protein kinase 8 OS=Arabidopsis thaliana GN=CPK8 PE=1 SV=1	calcium dependent protein kinase 32 [Gossypium hirsutum]	GO:0006970//response to osmotic stress;GO:0009755//hormone-mediated signaling pathway;GO:0006464//protein modification process
Unigene35881	Cyclin-D4-1 OS=Arabidopsis thaliana GN=CYCD4-1 PE=1 SV=2	cyclin D2.1 protein [Nicotiana tabacum]	GO:0010374//stomatal complex development;GO:0051318//G1 phase;GO:0034285
Unigene35885	Myb-related protein B OS=Gallus gallus GN=MYBL2 PE=1 SV=1	Myb transcription factor [Malus x domestica]	GO:0010468//regulation of gene expression;GO:0009725//response to hormone stimulus;GO:0006970//response to osmotic stress
Unigene35910	Sulfite oxidase OS=Arabidopsis thaliana GN=SOX PE=1 SV=1	sulfite oxidase [Codonopsis lanceolata]	GO:0010035//response to inorganic substance;GO:0006778//porphyrin metabolic process
Unigene35935	Pyrophosphate-energized vacuolar membrane proton pump 1 OS=Arabidopsis thaliana GN=AVP1 PE=1 SV=1	inorganic pyrophosphatase [Nicotiana tabacum]	GO:0048827//phyllome development;GO:0006818//hydrogen transport;GO:0006970//response to osmotic stress
Unigene35937	Probable phospholipid hydroperoxide glutathione peroxidase OS=Nicotiana sylvestris PE=2 SV=1	Chain A, Crystal Structure Of The Poplar Glutathione Peroxidase 5 In The Reduced Form >gi|157835622|pdb|2P5Q|B Chain B, Crystal Structure Of The Poplar Glutathione Peroxidase 5 In The Reduced Form >gi|157835623|pdb|2P5Q|C Chain C, Crystal Structure Of The Poplar Glutathione Peroxidase 5 In The Reduced Form >gi|157835624|pdb|2P5Q|D Chain D, Crystal Structure Of The Poplar Glutathione Peroxidase 5 …	GO:0006970//response to osmotic stress;GO:0008152//metabolic process;GO:0010038//response to metal ion
Unigene35938	Metal-nicotianamine transporter YSL3 OS=Arabidopsis thaliana GN=YSL3 PE=2 SV=1	oligopeptide transporter OPT family [Populus trichocarpa] >gi|222859145|gb|EEE96692.1| oligopeptide transporter OPT family [Populus trichocarpa]	GO:0051707//response to other organism;GO:0010038//response to metal ion;GO:0000041//transition metal ion transport
Unigene35944	DNA cross-link repair protein SNM1 OS=Arabidopsis thaliana GN=SNM1 PE=2 SV=1	Os09g0439000 [Oryza sativa Japonica Group] >gi|113631504|dbj|BAF25185.1| Os09g0439000 [Oryza sativa Japonica Group]	GO:0050896//response to stimulus;GO:0006259//DNA metabolic process
Unigene35952	Endoribonuclease Dicer homolog 4 OS=Oryza sativa subsp. japonica GN=DCL4 PE=2 SV=1	DCL4 (DICER-LIKE 4); RNA binding / protein binding / ribonuclease III [Arabidopsis thaliana] >gi|73672051|gb|AAZ80387.1| dicer-like 4 [Arabidopsis thaliana]	GO:0009791//post-embryonic development;GO:0006259//DNA metabolic process;GO:0030422//production of siRNA involved in RNA interference;GO:0002252;GO:0035195//gene silencing by miRNA;GO:0045087//innate immune response
Unigene35960	RING-H2 finger protein ATL5F OS=Arabidopsis thaliana GN=ATL5F PE=2 SV=1	RING1; protein binding / ubiquitin-protein ligase/ zinc ion binding [Arabidopsis thaliana] >gi|68565313|sp|Q9LX93.1|ATL5F_ARATH RecName: Full=RING-H2 finger protein ATL5F	GO:0016567//protein ubiquitination;GO:0009743//response to carbohydrate stimulus;GO:0051707//response to other organism;GO:0012501//programmed cell death
Unigene35966	Probable DNA repair protein RAD23 OS=Oryza sativa subsp. japonica GN=RAD23 PE=1 SV=2	RAD23 protein, isoform II [Daucus carota]	GO:0006511//ubiquitin-dependent protein catabolic process;GO:0006281//DNA repair
Unigene35968	Cyclin-L1-1 OS=Arabidopsis thaliana GN=CYCL1-1 PE=2 SV=2	ania-6a type cyclin [Arabidopsis lyrata subsp. lyrata] >gi|297326629|gb|EFH57049.1| ania-6a type cyclin [Arabidopsis lyrata subsp. lyrata]	GO:0010468//regulation of gene expression;GO:0006970//response to osmotic stress;GO:0007049//cell cycle
Unigene3597	--	galactinol synthase [Solanum lycopersicum]	GO:0005975//carbohydrate metabolic process;GO:0006950//response to stress
Unigene35974	Formin-like protein 5 OS=Oryza sativa subsp. japonica GN=FH5 PE=2 SV=2	AT3g10020/T22K18_16 [Arabidopsis thaliana] >gi|15529276|gb|AAK97732.1| AT3g10020/T22K18_16 [Arabidopsis thaliana] >gi|15809812|gb|AAL06834.1| AT3g10020/T22K18_16 [Arabidopsis thaliana] >gi|20147181|gb|AAM10307.1| AT3g10020/T22K18_16 [Arabidopsis thaliana]	GO:0006950//response to stress;GO:0045333//cellular respiration
Unigene3598	Soluble inorganic pyrophosphatase OS=Solanum tuberosum GN=PPA PE=2 SV=1	inorganic pyrophosphatase-like protein [Arabidopsis thaliana]	GO:0006793//phosphorus metabolic process;GO:0010038//response to metal ion
Unigene35990	Autocrine motility factor receptor OS=Mus musculus GN=Amfr PE=1 SV=2	RIN2 (RPM1 INTERACTING PROTEIN 2); protein binding / ubiquitin-protein ligase/ zinc ion binding [Arabidopsis thaliana] >gi|30686808|ref|NP_849552.1| RIN2 (RPM1 INTERACTING PROTEIN 2); protein binding / ubiquitin-protein ligase/ zinc ion binding [Arabidopsis thaliana] >gi|75304438|sp|Q8VYC8.1|RIN2_ARATH RecName: Full=E3 ubiquitin protein ligase RIN2; AltName: Full=RPM1-interacting protein 2; AltNa…	GO:0009626//plant-type hypersensitive response
Unigene36046	Formin-like protein 20 OS=Arabidopsis thaliana GN=FH20 PE=2 SV=2	SOB3 (SUPPRESSOR OF PHYB-4#3); DNA binding [Arabidopsis thaliana] >gi|119657402|tpd|FAA00300.1| TPA: AT-hook motif nuclear localized protein 29 [Arabidopsis thaliana]	GO:0051276//chromosome organization;GO:0009740//gibberellic acid mediated signaling pathway;GO:0010260//organ senescence;GO:0009639//response to red or far red light
Unigene36059	Transcriptional activator DEMETER OS=Arabidopsis thaliana GN=DME PE=1 SV=2	DNA glycosylase [Populus trichocarpa] >gi|222865557|gb|EEF02688.1| DNA glycosylase [Populus trichocarpa]	GO:0006281//DNA repair;GO:0006305;GO:0006342//chromatin silencing;GO:0003006//reproductive developmental process
Unigene36064	Phospholipase D gamma 1 OS=Arabidopsis thaliana GN=PLDGAMMA1 PE=1 SV=1	phospholipase D gamma [Citrus sinensis]	GO:0042742//defense response to bacterium;GO:0006650//glycerophospholipid metabolic process;GO:0003006//reproductive developmental process
Unigene36069	Systemin receptor SR160 OS=Solanum peruvianum PE=1 SV=1	BRI1 protein [Solanum pimpinellifolium]	GO:0009908//flower development;GO:0009720//detection of hormone stimulus;GO:0048827//phyllome development;GO:0048878//chemical homeostasis;GO:0009411//response to UV;GO:0010208//pollen wall assembly;GO:0043401
Unigene36089	U-box domain-containing protein 16 OS=Arabidopsis thaliana GN=PUB16 PE=2 SV=1	armadillo/beta-catenin repeat family protein [Arabidopsis lyrata subsp. lyrata] >gi|297318829|gb|EFH49251.1| armadillo/beta-catenin repeat family protein [Arabidopsis lyrata subsp. lyrata]	GO:0019538//protein metabolic process;GO:0009743//response to carbohydrate stimulus
Unigene36108	Calcineurin B-like protein 7 OS=Oryza sativa subsp. japonica GN=CBL7 PE=2 SV=1	calcineurin B-like protein 04 [Vitis vinifera]	GO:0006971//hypotonic response;GO:0006875//cellular metal ion homeostasis;GO:0009593//detection of chemical stimulus
Unigene3611	Plastid lipid-associated protein 2, chloroplastic OS=Brassica campestris GN=PAP2 PE=1 SV=1	RecName: Full=Plastid lipid-associated protein 2, chloroplastic; Flags: Precursor >gi|14248556|gb|AAK57565.1|AF290567_1 plastid-lipid associated protein PAP2 [Brassica rapa subsp. campestris]	GO:0009767//photosynthetic electron transport chain;GO:0009725//response to hormone stimulus;GO:0006950//response to stress
Unigene36119	Uncharacterized protein At5g12080 OS=Arabidopsis thaliana GN=At5g12080 PE=1 SV=1	mechanosensitive ion channel domain-containing protein [Arabidopsis lyrata subsp. lyrata] >gi|297319386|gb|EFH49808.1| mechanosensitive ion channel domain-containing protein [Arabidopsis lyrata subsp. lyrata]	GO:0009612//response to mechanical stimulus;GO:0006810//transport
Unigene36139	Lactoylglutathione lyase OS=Solanum lycopersicum GN=GLX1 PE=2 SV=1	glyoxalase I [Avicennia marina]	GO:0044238//primary metabolic process;GO:0010038//response to metal ion
Unigene36154	Phosphomannomutase OS=Glycine max PE=2 SV=1	RecName: Full=Phosphomannomutase; AltName: Full=GmPMM >gi|90762150|gb|ABD97873.1| phosphomannomutase [Glycine max]	GO:0019852//L-ascorbic acid metabolic process;GO:0006013//mannose metabolic process;GO:0006970//response to osmotic stress
Unigene36156	Sucrose-phosphatase 1 OS=Nicotiana tabacum GN=SPP1 PE=2 SV=1	RecName: Full=Sucrose-phosphatase 1; Short=NtSPP1 >gi|57018993|gb|AAW32902.1| sucrose-6-phosphate phosphatase [Nicotiana tabacum]	GO:0005985//sucrose metabolic process;GO:0010038//response to metal ion
Unigene36166	RING finger protein 185 OS=Gallus gallus GN=RNF185 PE=2 SV=1	PREDICTED: similar to ring domain containing protein isoform 2 [Vitis vinifera] >gi|225446339|ref|XP_002272107.1| PREDICTED: similar to ring domain containing protein isoform 1 [Vitis vinifera]	GO:0006511//ubiquitin-dependent protein catabolic process;GO:0009725//response to hormone stimulus;GO:0032446//protein modification by small protein conjugation;GO:0006950//response to stress
Unigene36167	Respiratory burst oxidase homolog protein E OS=Arabidopsis thaliana GN=RBOHE PE=2 SV=1	respiratory burst oxidase-like protein E [Hordeum vulgare subsp. vulgare]	GO:0006950//response to stress
Unigene36182	TMV resistance protein N OS=Nicotiana glutinosa GN=N PE=1 SV=1	NBS-containing resistance-like protein [Corylus avellana]	GO:0006952//defense response;GO:0012501//programmed cell death
Unigene36205	ABC transporter G family member 32 OS=Arabidopsis thaliana GN=ABCG32 PE=1 SV=1	PREDICTED: similar to ATPDR4/PDR4 (PLEIOTROPIC DRUG RESISTANCE 4); ATPase, coupled to transmembrane movement of substances [Vitis vinifera]	GO:0015893//drug transport
Unigene36220	GDP-mannose-dependent alpha-mannosyltransferase OS=Mycobacterium tuberculosis GN=mgtA PE=1 SV=1	SQD2 (sulfoquinovosyldiacylglycerol 2); UDP-glycosyltransferase/ UDP-sulfoquinovose:DAG sulfoquinovosyltransferase/ transferase, transferring glycosyl groups [Arabidopsis thaliana] >gi|20302857|gb|AAM18913.1|AF454354_1 sulfolipid synthase [Arabidopsis thaliana]	GO:0008610//lipid biosynthetic process;GO:0006664//glycolipid metabolic process;GO:0009267//cellular response to starvation
Unigene36240	Pto-interacting protein 1 OS=Solanum lycopersicum GN=PTI1 PE=1 SV=2	Pto kinase interactor 1 [Capsicum annuum]	GO:0006464//protein modification process;GO:0033554//cellular response to stress
Unigene36241	Folic acid synthesis protein fol1 OS=Pneumocystis carinii GN=fol1 PE=1 SV=1	dihydropteroate synthase-like protein [Arabidopsis thaliana] >gi|7269900|emb|CAB80993.1| dihydropteroate synthase-like protein [Arabidopsis thaliana] >gi|192807342|gb|ACF06123.1| At4g30000 [Arabidopsis thaliana]	GO:0008652//cellular amino acid biosynthetic process;GO:0009396//folic acid and derivative biosynthetic process;GO:0006950//response to stress
Unigene36260	Protein FAR1-RELATED SEQUENCE 6 OS=Arabidopsis thaliana GN=FRS6 PE=2 SV=1	FRS6 (FAR1-related sequence 6); zinc ion binding [Arabidopsis thaliana] >gi|75207551|sp|Q9SSQ4.1|FRS6_ARATH RecName: Full=Protein FAR1-RELATED SEQUENCE 6 >gi|5903066|gb|AAD55625.1|AC008016_35 F6D8.26 [Arabidopsis thaliana]	GO:0009416//response to light stimulus
Unigene36278	Protein TRANSPORT INHIBITOR RESPONSE 1 OS=Arabidopsis thaliana GN=TIR1 PE=1 SV=2	f-box family protein [Populus trichocarpa] >gi|222859729|gb|EEE97276.1| f-box family protein [Populus trichocarpa]	GO:0010102//lateral root morphogenesis;GO:0048437//floral organ development;GO:0009267//cellular response to starvation;GO:0019941//modification-dependent protein catabolic process;GO:0009755//hormone-mediated signaling pathway;GO:0009555//pollen development;GO:0009607//response to biotic stimulus
Unigene36289	TGACG-sequence-specific DNA-binding protein TGA-2.1 OS=Nicotiana tabacum GN=TGA21 PE=1 SV=1	delay of germination 1 [Lepidium sativum] >gi|257124018|gb|ACV41801.1| delay of germination 1 [Lepidium sativum]	GO:0010162//seed dormancy;GO:0009756//carbohydrate mediated signaling;GO:0009755//hormone-mediated signaling pathway
Unigene36290	Long-chain-fatty-acid--CoA ligase 1 OS=Saccharomyces cerevisiae GN=FAA1 PE=1 SV=1	acyl CoA synthetase [Brassica napus]	GO:0006633//fatty acid biosynthetic process;GO:0006952//defense response;GO:0010102//lateral root morphogenesis
[truncated: 7,275 more rows]
[truncated: 2 more columns]

## Sheet: Table S3
Gene ID	Gene length	Expression			AR/TAR			TAR/TR			AR/TR			GO Component	GO Function	GO Process	Nr annotation
[truncated: 6,796 more rows]

## Sheet: Table S4
Pathway	Percentage	q-value	Pathway ID
[truncated: 77 more rows]

[truncated: 2 more sheets: Table S5, Table S6]
